# Supplementary material for: Systematics of Pholidobolus lizards (Squamata, Gymnophthalmidae) from southern Ecuador, with descriptions of four new species
Source: Zookeys. 2020 Jul 29;954:109–56. doi: 10.3897/zookeys.954.50667 (PMC7406543; doi:10.3897/zookeys.954.50667)
Supplement: XML Treatment for Pholidobolus samek [file zookeys.954.50667-treatment1.xml]

<!DOCTYPE tp:taxon-treatment
  PUBLIC "-//TaxonX//DTD Taxonomic Treatment Publishing DTD v0 20100105//EN" "tax-treatment-NSO.dtd">
<tp:taxon-treatment xmlns:tp="http://www.plazi.org/taxpub"><tp:treatment-meta><kwd-group><label>Taxon classification</label><kwd><named-content xmlns:xlink="http://www.w3.org/1999/xlink" content-type="kingdom">Animalia</named-content></kwd><kwd><named-content xmlns:xlink="http://www.w3.org/1999/xlink" content-type="order">Squamata </named-content></kwd><kwd><named-content xmlns:xlink="http://www.w3.org/1999/xlink" content-type="family">Gymnophthalmidae</named-content></kwd></kwd-group><mixed-citation publication-type="journal"><person-group><name><surname>Parra</surname><given-names>Vanessa</given-names></name><name><surname>Nunes</surname><given-names>Pedro M. Sales</given-names></name><name><surname>Torres-Carvajal</surname><given-names>Omar</given-names></name></person-group><article-title>Systematics of <italic><tp:taxon-name><tp:taxon-name-part taxon-name-part-type="genus" reg="Pholidobolus">Pholidobolus</tp:taxon-name-part></tp:taxon-name></italic> lizards (<tp:taxon-name><tp:taxon-name-part taxon-name-part-type="order">Squamata</tp:taxon-name-part></tp:taxon-name>, <tp:taxon-name><tp:taxon-name-part taxon-name-part-type="family">Gymnophthalmidae</tp:taxon-name-part></tp:taxon-name>) from southern Ecuador, with descriptions of four new species</article-title><source>Zookeys</source><day>29</day><month>7</month><year>2020</year><volume>954</volume><fpage>109</fpage><lpage>156</lpage><pub-id pub-id-type="doi">10.3897/zookeys.954.50667</pub-id></mixed-citation></tp:treatment-meta><tp:nomenclature><tp:taxon-name><object-id xmlns:xlink="http://www.w3.org/1999/xlink" content-type="arpha" xlink:type="simple">C99EF1F5-646E-5076-B829-E551DE8FE225</object-id>
            <tp:taxon-name-part taxon-name-part-type="genus" reg="Pholidobolus">Pholidobolus</tp:taxon-name-part>
            <tp:taxon-name-part taxon-name-part-type="species" reg="samek">samek</tp:taxon-name-part>
            <object-id xmlns:xlink="http://www.w3.org/1999/xlink" content-type="zoobank" xlink:type="simple">http://zoobank.org/431C8AD2-3164-4051-B7DC-1459C4949F51</object-id>
          </tp:taxon-name><tp:taxon-status xmlns:xlink="http://www.w3.org/1999/xlink" xlink:type="simple">sp. nov.</tp:taxon-status><xref ref-type="fig" rid="F4">Figures 4</xref><xref ref-type="fig" rid="F5">, 5</xref><xref ref-type="fig" rid="F6">, 6 Proposed standard English name: Green-striped cuilanes Proposed standard Spanish name: Cuilanes de franjas verdes</xref></tp:nomenclature><tp:treatment-sec sec-type="Holotype" id="SECID0EHCDK"><title>Holotype.</title><p><named-content xmlns:xlink="http://www.w3.org/1999/xlink" content-type="dwc:institutional_code" xlink:type="simple">QCAZ</named-content> 14955 (Figs <xref ref-type="fig" rid="F4">4</xref>, <xref ref-type="fig" rid="F5">5</xref>), adult male, Ecuador, Provincia Zamora-Chinchipe, Cerro Plateado Biological Reserve, Cerro Plateado plateau, <named-content xmlns:xlink="http://www.w3.org/1999/xlink" content-type="dwc:verbatimCoordinates" xlink:type="simple"><named-content content-type="geo-json" specific-use="{&#34;type&#34;:&#34;Point&#34;,&#34;coordinates&#34;:[-78.787000,-4.615900]}" id="NCID0E4CDK" xlink:type="simple">4.6159S, 78.7870W</named-content></named-content>, WGS84, 2844 m, 23 September 2016, collected by Diego Almeida, Eloy Nusirquia, Fernando Ayala, Javier Pinto, Alex Achig and Malki Bustos.</p><fig id="F4" position="float" orientation="portrait"><object-id xmlns:xlink="http://www.w3.org/1999/xlink" content-type="doi" xlink:type="simple">10.3897/zookeys.954.50667.figure4</object-id><object-id xmlns:xlink="http://www.w3.org/1999/xlink" content-type="arpha" xlink:type="simple">075B00C0-2CDE-5C5F-AA80-42EEB62D173D</object-id><label>Figure 4.</label><caption><p>Holotype of <italic><tp:taxon-name><tp:taxon-name-part taxon-name-part-type="genus" reg="Pholidobolus">Pholidobolus</tp:taxon-name-part> <tp:taxon-name-part taxon-name-part-type="species" reg="samek">samek</tp:taxon-name-part></tp:taxon-name></italic> sp. nov. (<named-content xmlns:xlink="http://www.w3.org/1999/xlink" content-type="dwc:institutional_code" xlink:type="simple">QCAZ</named-content> 14955) in dorsal (<bold>A</bold>), ventral (<bold>B</bold>), and lateral (<bold>C</bold>) views. Male, <abbrev xmlns:xlink="http://www.w3.org/1999/xlink" xlink:title="snout-vent length" id="ABBRID0EAEDK" xlink:type="simple">SVL</abbrev> = 46.7 mm. (A, B): preserved specimen; (C): live specimen. Photographs by Darwin Nuñez and Valeria Chasiluisa.</p></caption><graphic xmlns:xlink="http://www.w3.org/1999/xlink" xlink:href="zookeys-954-109-g004.jpg" position="float" orientation="portrait" xlink:type="simple" id="oo_437421.jpg"><uri content-type="original_file" xlink:type="simple">https://binary.pensoft.net/fig/437421</uri></graphic></fig></tp:treatment-sec><tp:treatment-sec sec-type="Paratypes (6)" id="SECID0EJEDK"><title>Paratypes (6).</title><p>Ecuador: Provincia Zamora-Chinchipe: <named-content xmlns:xlink="http://www.w3.org/1999/xlink" content-type="dwc:institutional_code" xlink:type="simple">QCAZ</named-content> 14954 (adult female), same data as holotype; <named-content xmlns:xlink="http://www.w3.org/1999/xlink" content-type="dwc:institutional_code" xlink:type="simple">QCAZ</named-content> 14956 (adult female), Cerro Plateado Biological Reserve, <named-content xmlns:xlink="http://www.w3.org/1999/xlink" content-type="dwc:verbatimCoordinates" xlink:type="simple"><named-content content-type="geo-json" specific-use="{&#34;type&#34;:&#34;Point&#34;,&#34;coordinates&#34;:[-78.816700,-4.605000]}" id="NCID0E3EDK" xlink:type="simple">4.6050S, 78.8167W</named-content></named-content>, WGS84, 2320 m, 28 September 2016; <named-content xmlns:xlink="http://www.w3.org/1999/xlink" content-type="dwc:institutional_code" xlink:type="simple">QCAZ</named-content> 14969–70, 14976–77(hatchlings) Cerro Plateado Biological Reserve, <named-content xmlns:xlink="http://www.w3.org/1999/xlink" content-type="dwc:verbatimCoordinates" xlink:type="simple"><named-content content-type="geo-json" specific-use="{&#34;type&#34;:&#34;Point&#34;,&#34;coordinates&#34;:[-78.783800,-4.617900]}" id="NCID0EJFDK" xlink:type="simple">4.6179S, 78.7838W</named-content></named-content>, WGS84, 2873 m, 24 September 2016, same collectors as holotype.</p><fig id="F5" position="float" orientation="portrait"><object-id xmlns:xlink="http://www.w3.org/1999/xlink" content-type="doi" xlink:type="simple">10.3897/zookeys.954.50667.figure5</object-id><object-id xmlns:xlink="http://www.w3.org/1999/xlink" content-type="arpha" xlink:type="simple">A39C07F4-968E-55C7-8653-CD441A93A285</object-id><label>Figure 5.</label><caption><p>Head of holotype of <italic><tp:taxon-name><tp:taxon-name-part taxon-name-part-type="genus" reg="Pholidobolus">Pholidobolus</tp:taxon-name-part> <tp:taxon-name-part taxon-name-part-type="species" reg="samek">samek</tp:taxon-name-part></tp:taxon-name></italic> sp. nov. (<named-content xmlns:xlink="http://www.w3.org/1999/xlink" content-type="dwc:institutional_code" xlink:type="simple">QCAZ</named-content> 14955) in lateral (<bold>A</bold>), dorsal (<bold>B</bold>), and ventral (<bold>C</bold>) views. Photographs by Valeria Chasiluisa. Scale bar: 5 mm.</p></caption><graphic xmlns:xlink="http://www.w3.org/1999/xlink" xlink:href="zookeys-954-109-g005.jpg" position="float" orientation="portrait" xlink:type="simple" id="oo_437422.jpg"><uri content-type="original_file" xlink:type="simple">https://binary.pensoft.net/fig/437422</uri></graphic></fig></tp:treatment-sec><tp:treatment-sec sec-type="diagnosis" id="SECID0ERGDK"><title>Diagnosis.</title><p><italic><tp:taxon-name><tp:taxon-name-part taxon-name-part-type="genus" reg="Pholidobolus">Pholidobolus</tp:taxon-name-part> <tp:taxon-name-part taxon-name-part-type="species" reg="samek">samek</tp:taxon-name-part></tp:taxon-name></italic> is unique among its congeners, except <italic><tp:taxon-name><tp:taxon-name-part taxon-name-part-type="genus" reg="Pholidobolus">P.</tp:taxon-name-part> <tp:taxon-name-part taxon-name-part-type="species" reg="condor">condor</tp:taxon-name-part></tp:taxon-name></italic> sp. nov., in having green dorsolateral stripes on the head. However, adult males of <italic><tp:taxon-name><tp:taxon-name-part taxon-name-part-type="genus" reg="Pholidobolus">P.</tp:taxon-name-part> <tp:taxon-name-part taxon-name-part-type="species" reg="samek">samek</tp:taxon-name-part></tp:taxon-name></italic> differ from those of <italic><tp:taxon-name><tp:taxon-name-part taxon-name-part-type="genus" reg="Pholidobolus">P.</tp:taxon-name-part> <tp:taxon-name-part taxon-name-part-type="species" reg="condor">condor</tp:taxon-name-part></tp:taxon-name></italic> sp. nov. in having brighter dorsolateral head stripes and lacking a reddish venter. In addition, <italic><tp:taxon-name><tp:taxon-name-part taxon-name-part-type="genus" reg="Pholidobolus">P.</tp:taxon-name-part> <tp:taxon-name-part taxon-name-part-type="species" reg="affinis">affinis</tp:taxon-name-part></tp:taxon-name></italic>, <italic><tp:taxon-name><tp:taxon-name-part taxon-name-part-type="genus" reg="Pholidobolus">P.</tp:taxon-name-part> <tp:taxon-name-part taxon-name-part-type="species" reg="prefrontalis">prefrontalis</tp:taxon-name-part></tp:taxon-name></italic>, <italic><tp:taxon-name><tp:taxon-name-part taxon-name-part-type="genus" reg="Pholidobolus">P.</tp:taxon-name-part> <tp:taxon-name-part taxon-name-part-type="species" reg="macbrydei">macbrydei</tp:taxon-name-part></tp:taxon-name></italic>, <italic><tp:taxon-name><tp:taxon-name-part taxon-name-part-type="genus" reg="Pholidobolus">P.</tp:taxon-name-part> <tp:taxon-name-part taxon-name-part-type="species" reg="dolichoderes">dolichoderes</tp:taxon-name-part></tp:taxon-name></italic> sp. nov., and <italic><tp:taxon-name><tp:taxon-name-part taxon-name-part-type="genus" reg="Pholidobolus">P.</tp:taxon-name-part> <tp:taxon-name-part taxon-name-part-type="species" reg="montium">montium</tp:taxon-name-part></tp:taxon-name></italic> differ from <italic><tp:taxon-name><tp:taxon-name-part taxon-name-part-type="genus" reg="Pholidobolus">P.</tp:taxon-name-part> <tp:taxon-name-part taxon-name-part-type="species" reg="samek">samek</tp:taxon-name-part></tp:taxon-name></italic> (character states of <italic><tp:taxon-name><tp:taxon-name-part taxon-name-part-type="genus" reg="Pholidobolus">P.</tp:taxon-name-part> <tp:taxon-name-part taxon-name-part-type="species" reg="samek">samek</tp:taxon-name-part></tp:taxon-name></italic> in parentheses) in having a loreal scale frequently in contact with the supralabials (loreal scale not in contact with supralabials), and dorsal scales finely wrinkled (slightly keeled). <italic><tp:taxon-name><tp:taxon-name-part taxon-name-part-type="genus" reg="Pholidobolus">Pholidobolus</tp:taxon-name-part> <tp:taxon-name-part taxon-name-part-type="species" reg="ulisesi">ulisesi</tp:taxon-name-part></tp:taxon-name></italic> and <italic><tp:taxon-name><tp:taxon-name-part taxon-name-part-type="genus" reg="Pholidobolus">P.</tp:taxon-name-part> <tp:taxon-name-part taxon-name-part-type="species" reg="hillisi">hillisi</tp:taxon-name-part></tp:taxon-name></italic> differ from <italic><tp:taxon-name><tp:taxon-name-part taxon-name-part-type="genus" reg="Pholidobolus">P.</tp:taxon-name-part> <tp:taxon-name-part taxon-name-part-type="species" reg="samek">samek</tp:taxon-name-part></tp:taxon-name></italic> in having a diagonal white bar along the rictal region (white rictal bar absent). <italic><tp:taxon-name><tp:taxon-name-part taxon-name-part-type="genus" reg="Pholidobolus">Pholidobolus</tp:taxon-name-part> <tp:taxon-name-part taxon-name-part-type="species" reg="samek">samek</tp:taxon-name-part></tp:taxon-name></italic> can be distinguished from <italic><tp:taxon-name><tp:taxon-name-part taxon-name-part-type="genus" reg="Pholidobolus">P.</tp:taxon-name-part> <tp:taxon-name-part taxon-name-part-type="species" reg="dicrus">dicrus</tp:taxon-name-part></tp:taxon-name></italic> by lacking a bifurcating vertebral stripe at midbody. <italic><tp:taxon-name><tp:taxon-name-part taxon-name-part-type="genus" reg="Pholidobolus">Pholidobolus</tp:taxon-name-part> <tp:taxon-name-part taxon-name-part-type="species" reg="affinis">affinis</tp:taxon-name-part></tp:taxon-name></italic>, <italic><tp:taxon-name><tp:taxon-name-part taxon-name-part-type="genus" reg="Pholidobolus">P.</tp:taxon-name-part> <tp:taxon-name-part taxon-name-part-type="species" reg="prefrontalis">prefrontalis</tp:taxon-name-part></tp:taxon-name></italic>, <italic><tp:taxon-name><tp:taxon-name-part taxon-name-part-type="genus" reg="Pholidobolus">P.</tp:taxon-name-part> <tp:taxon-name-part taxon-name-part-type="species" reg="dicrus">dicrus</tp:taxon-name-part></tp:taxon-name></italic>, <italic><tp:taxon-name><tp:taxon-name-part taxon-name-part-type="genus" reg="Pholidobolus">P.</tp:taxon-name-part> <tp:taxon-name-part taxon-name-part-type="species" reg="hillisi">hillisi</tp:taxon-name-part></tp:taxon-name></italic>, and <italic><tp:taxon-name><tp:taxon-name-part taxon-name-part-type="genus" reg="Pholidobolus">P.</tp:taxon-name-part> <tp:taxon-name-part taxon-name-part-type="species" reg="vertebralis">vertebralis</tp:taxon-name-part></tp:taxon-name></italic> further differ from <italic><tp:taxon-name><tp:taxon-name-part taxon-name-part-type="genus" reg="Pholidobolus">P.</tp:taxon-name-part> <tp:taxon-name-part taxon-name-part-type="species" reg="samek">samek</tp:taxon-name-part></tp:taxon-name></italic> in having well defined prefrontal scales (if present, prefrontal scales poorly differentiated). Additionally, <italic><tp:taxon-name><tp:taxon-name-part taxon-name-part-type="genus" reg="Pholidobolus">P.</tp:taxon-name-part> <tp:taxon-name-part taxon-name-part-type="species" reg="samek">samek</tp:taxon-name-part></tp:taxon-name></italic> has fewer dorsal scales (27−29) than <italic><tp:taxon-name><tp:taxon-name-part taxon-name-part-type="genus" reg="Pholidobolus">P.</tp:taxon-name-part> <tp:taxon-name-part taxon-name-part-type="species" reg="affinis">affinis</tp:taxon-name-part></tp:taxon-name></italic> (45−55), <italic><tp:taxon-name><tp:taxon-name-part taxon-name-part-type="genus" reg="Pholidobolus">P.</tp:taxon-name-part> <tp:taxon-name-part taxon-name-part-type="species" reg="montium">montium</tp:taxon-name-part></tp:taxon-name></italic> (35−50), <italic><tp:taxon-name><tp:taxon-name-part taxon-name-part-type="genus" reg="Pholidobolus">P.</tp:taxon-name-part> <tp:taxon-name-part taxon-name-part-type="species" reg="prefrontalis">prefrontalis</tp:taxon-name-part></tp:taxon-name></italic> (37−46), <italic><tp:taxon-name><tp:taxon-name-part taxon-name-part-type="genus" reg="Pholidobolus">P.</tp:taxon-name-part> <tp:taxon-name-part taxon-name-part-type="species" reg="macbrydei">macbrydei</tp:taxon-name-part></tp:taxon-name></italic> (31−43), <italic><tp:taxon-name><tp:taxon-name-part taxon-name-part-type="genus" reg="Pholidobolus">P.</tp:taxon-name-part> <tp:taxon-name-part taxon-name-part-type="species" reg="fascinatus">fascinatus</tp:taxon-name-part></tp:taxon-name></italic> sp. nov. (32−37), and <italic><tp:taxon-name><tp:taxon-name-part taxon-name-part-type="genus" reg="Pholidobolus">P.</tp:taxon-name-part> <tp:taxon-name-part taxon-name-part-type="species" reg="dolichoderes">dolichoderes</tp:taxon-name-part></tp:taxon-name></italic> sp. nov. (35−40). <italic><tp:taxon-name><tp:taxon-name-part taxon-name-part-type="genus" reg="Pholidobolus">Pholidobolus</tp:taxon-name-part> <tp:taxon-name-part taxon-name-part-type="species" reg="samek">samek</tp:taxon-name-part></tp:taxon-name></italic> can be further distinguished from <italic><tp:taxon-name><tp:taxon-name-part taxon-name-part-type="genus" reg="Pholidobolus">P.</tp:taxon-name-part> <tp:taxon-name-part taxon-name-part-type="species" reg="fascinatus">fascinatus</tp:taxon-name-part></tp:taxon-name></italic> by having widened medial scales on collar, and from <italic><tp:taxon-name><tp:taxon-name-part taxon-name-part-type="genus" reg="Pholidobolus">P.</tp:taxon-name-part> <tp:taxon-name-part taxon-name-part-type="species" reg="dolichoderes">dolichoderes</tp:taxon-name-part></tp:taxon-name></italic> sp. nov. by having fewer temporals (4–5 and 7–9, respectively), fewer ventrals (19–21 and 25–27), and fewer gulars (15–18 and 22–23).</p></tp:treatment-sec><tp:treatment-sec sec-type="description" id="SECID0EXRDK"><title>Characterization.</title><p>(1) Two (rarely three) supraoculars, anteriormost slightly larger than posterior one; (2) prefrontals present or absent; (3) femoral pores absent in both sexes; (4) four to five opaque lower eyelid scales; (5) scales on dorsal surface of neck striated, becoming slightly keeled from forelimbs to tail; (6) two or three rows of lateral granules at midbody; (7) 27–29 dorsal scales between occipital and posterior margin of hindlimb; (8) lateral body fold present; (9) keeled ventrolateral scales on each side absent; (10) dorsum grayish brown with a distinct golden gray middorsal stripe, slender at midbody, becoming pale gray towards tail; (11) labial stripe white or orange; (12) flanks of body dark brown; (13) conical hemipenial body, with sulcus spermaticus originating between thick lips.</p></tp:treatment-sec><tp:treatment-sec sec-type="description" id="SECID0E3RDK"><title>Description of holotype.</title><p>Adult male (<named-content xmlns:xlink="http://www.w3.org/1999/xlink" content-type="dwc:institutional_code" xlink:type="simple">QCAZ</named-content> 14955) (Figs <xref ref-type="fig" rid="F4">4</xref>, <xref ref-type="fig" rid="F5">5</xref>); <abbrev xmlns:xlink="http://www.w3.org/1999/xlink" xlink:title="snout-vent length" id="ABBRID0EPSDK" xlink:type="simple">SVL</abbrev> 46.7 mm; <abbrev xmlns:xlink="http://www.w3.org/1999/xlink" xlink:title="Tail length" id="ABBRID0ETSDK" xlink:type="simple">TL</abbrev> 80.9 mm; dorsal and lateral head scales juxtaposed, finely wrinkled; rostral hexagonal, 2.06 times as wide as high; frontonasal irregularly quadrangular, wider than long, laterally in contact with nasal, loreal and first superciliary, slightly bigger than frontal; prefrontal scales absent; frontal longer than wide, in contact with one supraocular on the left side, and two on the right side; frontoparietals pentagonal, longer than wide, slightly wider posteriorly, each in contact laterally with supraocular II; interparietal roughly heptagonal; parietals slightly bigger than interparietal, hexagonal, and positioned anterolaterally to interparietal, each in contact anteriorly with supraocular II (and supraocular III on right side) and dorsalmost postocular; postparietals three, medial scale smaller than laterals; seven supralabials, fourth one longest and below center of eye; six infralabials, fourth one shortest and below center of eye; temporals enlarged, irregularly hexagonal, juxtaposed, smooth; two large supratemporal scales, smooth; nasal slightly divided, irregularly pentagonal, longer than high, in contact with rostral anteriorly, first and second supralabials ventrally, frontonasal dorsally, loreal posterodorsally and frenocular posteroventrally; nostril on ventral aspect of nasal, directed lateroposteriorly; loreal rectangular, wider dorsally; frenocular higher than long, in contact with nasal, separating loreal from supralabials; two supraoculars on left side, three on right side (posteriormost much smaller), with the first one being the largest; four elongate superciliaries, first one enlarged, in contact with loreal; palpebral disc divided into four enlarged, pigmented scales; suboculars three (on the left side the medial subocular is fragmented), elongated and homogeneous in size; two postoculars, the dorsalmost wider than the other; ear opening vertically oval, without denticulate margins; tympanum recessed into a shallow auditory meatus; mental semicircular, wider than long; postmental pentagonal, slightly wider than long, followed posteriorly by three pairs of genials, the anterior two in contact medially and the posterior one separated by postgenials; all genials in contact with infralabials; gulars imbricate, smooth, posteriorly widened in two longitudinal rows; posterior row of gulars (collar) with six scales, the medial two widened.</p><p>Nuchal scales similar in size to dorsals, except for the anteriormost that are widened; scales on sides of neck small and granular; dorsal scales hexagonal, elongate, imbricate, arranged in transverse rows; scales on dorsal surface of neck striated, becoming progressively keeled from forelimbs to tail; number of dorsal scales between occipital and posterior margin of hindlimbs 27; dorsal scale rows in a transverse line at midbody 26; one longitudinal row of smooth, enlarged ventrolateral scales on each side; dorsals separated from ventrals by two rows of small scales at level of 13<sup>th</sup> row of ventrals; lateral body fold between fore and hindlimbs present; ventrals smooth, wider than long, arranged in 20 transverse rows between collar fold and preanals; six ventral scales in a transverse row at midbody; subcaudals smooth; axillary region with granular scales; scales on dorsal surface of forelimb striated, imbricate; scales on ventral surface of forelimb granular; two thick, smooth thenar scales; supradigitals (left/right) 3/3 on finger I, 6/7 on II, 8/8 on III, 9/9 on IV, 6/6 on V; supradigitals 3/4 on toe I, 6/6 on II, 10/9 on III, 11/12 on IV, 7/7 on V; subdigital lamellae of fingers I and II single, paired on III (except the four distalmost), paired at base on IV, on finger V all single; subdigital lamellae 5/5 on finger I, 11/12 on II, 15/16 on III, 17/16 on IV, 9/10 on V; subdigital lamellae on toes I and II single, on toe III, IV and V all paired, except for the three distalmost subdigitals; subdigital lamellae 6/6 on toe I, 11/10 on II, 16/15 on III, 21/21 on IV, 14/14 on V; groin region with small, imbricate scales; scales on dorsal surface of hindlimbs smooth and imbricate; scales on ventral surface of hindlimbs smooth; scales on posterior surface of hindlimbs granular; femoral pores absent; preanal pores absent; cloacal plate paired, bordered by four scales anteriorly, of which the two medialmost are enlarged.</p><p>Additional measurements (mm) and proportions of the holotype: <abbrev xmlns:xlink="http://www.w3.org/1999/xlink" xlink:title="head length" id="ABBRID0E4SDK" xlink:type="simple">HL</abbrev> 11.4; <abbrev xmlns:xlink="http://www.w3.org/1999/xlink" xlink:title="head width" id="ABBRID0EBTDK" xlink:type="simple">HW</abbrev> 7.4; <abbrev xmlns:xlink="http://www.w3.org/1999/xlink" xlink:title="shank length" id="ABBRID0EFTDK" xlink:type="simple">ShL</abbrev> 7.0; <abbrev xmlns:xlink="http://www.w3.org/1999/xlink" xlink:title="axilla-groin distance" id="ABBRID0EJTDK" xlink:type="simple">AGD</abbrev> 23.9; <abbrev xmlns:xlink="http://www.w3.org/1999/xlink" xlink:title="Tail length" id="ABBRID0ENTDK" xlink:type="simple">TL</abbrev>/<abbrev xmlns:xlink="http://www.w3.org/1999/xlink" xlink:title="snout-vent length" id="ABBRID0ERTDK" xlink:type="simple">SVL</abbrev> 1.5; <abbrev xmlns:xlink="http://www.w3.org/1999/xlink" xlink:title="head length" id="ABBRID0EVTDK" xlink:type="simple">HL</abbrev>/<abbrev xmlns:xlink="http://www.w3.org/1999/xlink" xlink:title="snout-vent length" id="ABBRID0EZTDK" xlink:type="simple">SVL</abbrev> 0.2; <abbrev xmlns:xlink="http://www.w3.org/1999/xlink" xlink:title="head width" id="ABBRID0E4TDK" xlink:type="simple">HW</abbrev>/<abbrev xmlns:xlink="http://www.w3.org/1999/xlink" xlink:title="snout-vent length" id="ABBRID0EBUDK" xlink:type="simple">SVL</abbrev> 0.2; <abbrev xmlns:xlink="http://www.w3.org/1999/xlink" xlink:title="shank length" id="ABBRID0EFUDK" xlink:type="simple">ShL</abbrev>/<abbrev xmlns:xlink="http://www.w3.org/1999/xlink" xlink:title="snout-vent length" id="ABBRID0EJUDK" xlink:type="simple">SVL</abbrev> 0.1; <abbrev xmlns:xlink="http://www.w3.org/1999/xlink" xlink:title="axilla-groin distance" id="ABBRID0ENUDK" xlink:type="simple">AGD</abbrev>/<abbrev xmlns:xlink="http://www.w3.org/1999/xlink" xlink:title="snout-vent length" id="ABBRID0ERUDK" xlink:type="simple">SVL</abbrev> 0.5.</p></tp:treatment-sec><tp:treatment-sec sec-type="Color of holotype in life" id="SECID0EVUDK"><title>Color of holotype in life.</title><p>Dorsal background from head to base of tail grayish brown, with a golden light brown vertebral stripe extending from occiput to tail; bright green dorsolateral stripes on head; cream white longitudinal stripe extending from first supralabial to shoulder; sides of neck, flanks and limbs dark brown; reddish brown narrow stripe extending from tympanum to arm insertion; ventrolateral region of body grayish brown; throat cream; chest, belly and base of tail cream orange (Figs <xref ref-type="fig" rid="F4">4C</xref>, <xref ref-type="fig" rid="F6">6B</xref>).</p><fig id="F6" position="float" orientation="portrait"><object-id xmlns:xlink="http://www.w3.org/1999/xlink" content-type="doi" xlink:type="simple">10.3897/zookeys.954.50667.figure6</object-id><object-id xmlns:xlink="http://www.w3.org/1999/xlink" content-type="arpha" xlink:type="simple">32E08F16-C2EE-5841-B45C-69636A49C849</object-id><label>Figure 6.</label><caption><p><italic><tp:taxon-name><tp:taxon-name-part taxon-name-part-type="genus" reg="Pholidobolus">Pholidobolus</tp:taxon-name-part> <tp:taxon-name-part taxon-name-part-type="species" reg="samek">samek</tp:taxon-name-part></tp:taxon-name></italic> sp. nov. in life. <bold>A</bold> Adult female, paratype (<named-content xmlns:xlink="http://www.w3.org/1999/xlink" content-type="dwc:institutional_code" xlink:type="simple">QCAZ</named-content> 14954) <bold>B</bold> adult male, holotype (<named-content xmlns:xlink="http://www.w3.org/1999/xlink" content-type="dwc:institutional_code" xlink:type="simple">QCAZ</named-content> 14955).</p></caption><graphic xmlns:xlink="http://www.w3.org/1999/xlink" xlink:href="zookeys-954-109-g006.jpg" position="float" orientation="portrait" xlink:type="simple" id="oo_437423.jpg"><uri content-type="original_file" xlink:type="simple">https://binary.pensoft.net/fig/437423</uri></graphic></fig></tp:treatment-sec><tp:treatment-sec sec-type="Color of holotype in preservative" id="SECID0EJWDK"><title>Color of holotype in preservative.</title><p>Dorsal background uniformly grayish brown, with a golden-gray vertebral stripe extending from occiput to tail; vertebral stripe wider anteriorly, becoming slightly slender at most posterior part of body; dorsal and lateral surfaces of head brown (rostral, frontonasal, frontal, frontoparietals, and supraoculars); bluish white longitudinal stripe extending from first supralabial to shoulder and fading on flanks; ventrolateral aspect of neck dark brown with a dorsolateral light brown stripe extending posteriorly along flanks to hindlimbs; forelimbs with scattered ocelli (black with white center); flanks grayish brown with two dorsolateral stripes on each side, the dorsal one dark brown and the most ventral one brown diffuse with dark brown spots; tail brown dorsally; ventral surface of head gray, chest and venter dark gray, ventral surface of tail slightly gray, with scattered dark brown marks.</p></tp:treatment-sec><tp:treatment-sec sec-type="variation" id="SECID0EOWDK"><title>Variations.</title><p>Measurements and scale counts of <italic><tp:taxon-name><tp:taxon-name-part taxon-name-part-type="genus" reg="Pholidobolus">Pholidobolus</tp:taxon-name-part> <tp:taxon-name-part taxon-name-part-type="species" reg="samek">samek</tp:taxon-name-part></tp:taxon-name></italic> are presented in Table <xref ref-type="table" rid="T6">6</xref>. Supralabials 8/7 (left/right) and temporals five in specimen <named-content xmlns:xlink="http://www.w3.org/1999/xlink" content-type="dwc:institutional_code" xlink:type="simple">QCAZ</named-content> 14956; small and separated prefrontals on both sides in <named-content xmlns:xlink="http://www.w3.org/1999/xlink" content-type="dwc:institutional_code" xlink:type="simple">QCAZ</named-content> 14954 and one prefrontal on right side in <named-content xmlns:xlink="http://www.w3.org/1999/xlink" content-type="dwc:institutional_code" xlink:type="simple">QCAZ</named-content> 14956; little intrusive scales between parietal and postparietal in <named-content xmlns:xlink="http://www.w3.org/1999/xlink" content-type="dwc:institutional_code" xlink:type="simple">QCAZ</named-content> 14954; frontal hexagonal in <named-content xmlns:xlink="http://www.w3.org/1999/xlink" content-type="dwc:institutional_code" xlink:type="simple">QCAZ</named-content> 14956; roughly decagonal interparietal in <named-content xmlns:xlink="http://www.w3.org/1999/xlink" content-type="dwc:institutional_code" xlink:type="simple">QCAZ</named-content> 14954. Usually two scales on posterior cloacal plate, four in <named-content xmlns:xlink="http://www.w3.org/1999/xlink" content-type="dwc:institutional_code" xlink:type="simple">QCAZ</named-content> 14954 and 14956. Male is larger (<abbrev xmlns:xlink="http://www.w3.org/1999/xlink" xlink:title="snout-vent length" id="ABBRID0EGYDK" xlink:type="simple">SVL</abbrev> 46.7 mm, <italic>N</italic> = 1) than females (maximum <abbrev xmlns:xlink="http://www.w3.org/1999/xlink" xlink:title="snout-vent length" id="ABBRID0EMYDK" xlink:type="simple">SVL</abbrev> 45.4 mm, <italic>N</italic> = 2). Hatchlings (<named-content xmlns:xlink="http://www.w3.org/1999/xlink" content-type="dwc:institutional_code" xlink:type="simple">QCAZ</named-content> 14969, 14970, 14976) with eight or seven (<named-content xmlns:xlink="http://www.w3.org/1999/xlink" content-type="dwc:institutional_code" xlink:type="simple">QCAZ</named-content> 14976) posterior gular (collar) scales. Unlike the male holotype, females have an orange-brown longitudinal stripe extending from third supralabial to shoulder and fading on the flanks (Fig. <xref ref-type="fig" rid="F6">6</xref>).</p></tp:treatment-sec><tp:treatment-sec sec-type="distribution" id="SECID0EAZDK"><title>Distribution and natural history.</title><p><italic><tp:taxon-name><tp:taxon-name-part taxon-name-part-type="genus" reg="Pholidobolus">Pholidobolus</tp:taxon-name-part> <tp:taxon-name-part taxon-name-part-type="species" reg="samek">samek</tp:taxon-name-part></tp:taxon-name></italic> inhabits cloud forests in Cordillera del Cóndor, southeastern Ecuador at elevations between 2324−2844 m (Fig. <xref ref-type="fig" rid="F7">7</xref>). The new species is known only from Zamora-Chinchipe province, on the sandstone plateaus of Cerro Plateado Biological Reserve. The ground at the type locality is covered with mosses, roots, and bromeliads. Such ground cover is locally known as bamba. All specimens were found active at 11h30–17h00 under stones or terrestrial bromeliads (Fig. <xref ref-type="fig" rid="F8">8</xref>). Four eggs, collected under flat stones on 24-09-2016, were incubated in sphagnum and perlite in captivity for two months approximately. They were 14.0–14.1 mm long, 8.0–8.5 mm wide, and weighted 0.4 g on average. Hatchlings (<named-content xmlns:xlink="http://www.w3.org/1999/xlink" content-type="dwc:institutional_code" xlink:type="simple">QCAZ</named-content> 14969–70, 14976–77) weighted 0.3 g and were 24.7 mm in <abbrev xmlns:xlink="http://www.w3.org/1999/xlink" xlink:title="snout-vent length" id="ABBRID0E5ZDK" xlink:type="simple">SVL</abbrev> on average.</p><fig id="F7" position="float" orientation="portrait"><object-id xmlns:xlink="http://www.w3.org/1999/xlink" content-type="doi" xlink:type="simple">10.3897/zookeys.954.50667.figure7</object-id><object-id xmlns:xlink="http://www.w3.org/1999/xlink" content-type="arpha" xlink:type="simple">B7585997-AF88-5F8F-8B66-1B74D8D5FE57</object-id><label>Figure 7.</label><caption><p>Distribution of samples of the “<italic><tp:taxon-name><tp:taxon-name-part taxon-name-part-type="genus" reg="Pholidobolus">Pholidobolus</tp:taxon-name-part> <tp:taxon-name-part taxon-name-part-type="species" reg="macbrydei">macbrydei</tp:taxon-name-part></tp:taxon-name></italic>” species complex included in phylogenetic analyses. Circles correspond to four new species described in this paper: <italic><tp:taxon-name><tp:taxon-name-part taxon-name-part-type="genus" reg="Pholidobolus">P.</tp:taxon-name-part> <tp:taxon-name-part taxon-name-part-type="species" reg="samek">samek</tp:taxon-name-part></tp:taxon-name></italic> sp. nov. (red), <italic><tp:taxon-name><tp:taxon-name-part taxon-name-part-type="genus" reg="Pholidobolus">P.</tp:taxon-name-part> <tp:taxon-name-part taxon-name-part-type="species" reg="condor">condor</tp:taxon-name-part></tp:taxon-name></italic> sp. nov. (blue), <italic><tp:taxon-name><tp:taxon-name-part taxon-name-part-type="genus" reg="Pholidobolus">P.</tp:taxon-name-part> <tp:taxon-name-part taxon-name-part-type="species" reg="dolichoderes">dolichoderes</tp:taxon-name-part></tp:taxon-name></italic> sp. nov. (brown), and <italic><tp:taxon-name><tp:taxon-name-part taxon-name-part-type="genus" reg="Pholidobolus">P.</tp:taxon-name-part> <tp:taxon-name-part taxon-name-part-type="species" reg="fascinatus">fascinatus</tp:taxon-name-part></tp:taxon-name></italic> sp. nov. (green). Triangles are “<italic><tp:taxon-name><tp:taxon-name-part taxon-name-part-type="genus" reg="Pholidobolus">Pholidobolus</tp:taxon-name-part> <tp:taxon-name-part taxon-name-part-type="species" reg="macbrydei">macbrydei</tp:taxon-name-part></tp:taxon-name></italic>” clades as illustrated in the phylogenetic tree (Fig. <xref ref-type="fig" rid="F1">1</xref>): <bold>A</bold> (green) <bold>B</bold> (white) <bold>C</bold>
               (red) <bold>D</bold> (blue) <bold>E</bold> (black) <bold>F</bold> (turquoise). Orange diamond corresponds to type locality of <italic><tp:taxon-name><tp:taxon-name-part taxon-name-part-type="genus" reg="Pholidobolus">P.</tp:taxon-name-part> <tp:taxon-name-part taxon-name-part-type="species" reg="macbrydei">macbrydei</tp:taxon-name-part></tp:taxon-name></italic>. This map was created in QGIS v3.10.</p></caption><graphic xmlns:xlink="http://www.w3.org/1999/xlink" xlink:href="zookeys-954-109-g007.jpg" position="float" orientation="portrait" xlink:type="simple" id="oo_437424.jpg"><uri content-type="original_file" xlink:type="simple">https://binary.pensoft.net/fig/437424</uri></graphic></fig></tp:treatment-sec><tp:treatment-sec sec-type="conservation status" id="SECID0EO4DK"><title>Conservation status.</title><p><italic><tp:taxon-name><tp:taxon-name-part taxon-name-part-type="genus" reg="Pholidobolus">Pholidobolus</tp:taxon-name-part> <tp:taxon-name-part taxon-name-part-type="species" reg="samek">samek</tp:taxon-name-part></tp:taxon-name></italic> is only known from Cordillera del Cóndor. The population size for this species is unknown, but our sampling suggests low abundances. Because of the small known distribution, as well as habitat destruction through mining activities nearby (<xref ref-type="bibr" rid="B47">Van Teijlingen 2016</xref>), we suggest assigning <italic><tp:taxon-name><tp:taxon-name-part taxon-name-part-type="genus" reg="Pholidobolus">P.</tp:taxon-name-part> <tp:taxon-name-part taxon-name-part-type="species" reg="samek">samek</tp:taxon-name-part></tp:taxon-name></italic> to the Critically Endangered category under criteria B1a, b(iii); C1; D, according to <xref ref-type="bibr" rid="B10">IUCN (2012)</xref> guidelines.</p><fig id="F8" position="float" orientation="portrait"><object-id xmlns:xlink="http://www.w3.org/1999/xlink" content-type="doi" xlink:type="simple">10.3897/zookeys.954.50667.figure8</object-id><object-id xmlns:xlink="http://www.w3.org/1999/xlink" content-type="arpha" xlink:type="simple">C8A33E52-5A85-5889-8CBC-AD4915AD5DE7</object-id><label>Figure 8.</label><caption><p>Habitat of <italic><tp:taxon-name><tp:taxon-name-part taxon-name-part-type="genus" reg="Pholidobolus">Pholidobolus</tp:taxon-name-part> <tp:taxon-name-part taxon-name-part-type="species" reg="samek">samek</tp:taxon-name-part></tp:taxon-name></italic> sp. nov. <bold>A</bold> Vegetation around type locality, Cerro Plateado Biological Reserve, Ecuador <bold>B</bold> habitat where holotype was found. Photographs by Álvaro Pérez.</p></caption><graphic xmlns:xlink="http://www.w3.org/1999/xlink" xlink:href="zookeys-954-109-g008.jpg" position="float" orientation="portrait" xlink:type="simple" id="oo_437425.jpg"><uri content-type="original_file" xlink:type="simple">https://binary.pensoft.net/fig/437425</uri></graphic></fig></tp:treatment-sec><tp:treatment-sec sec-type="etymology" id="SECID0EO6DK"><title>Etymology.</title><p>The specific epithet <italic><tp:taxon-name><tp:taxon-name-part taxon-name-part-type="genus" reg="Pholidobolus"/><tp:taxon-name-part taxon-name-part-type="species" reg="samek">samek</tp:taxon-name-part></tp:taxon-name></italic> means green in the Shuar language, in allusion to the green dorsolateral head stripes distinguishing the new species from other congeners. The type locality of <italic><tp:taxon-name><tp:taxon-name-part taxon-name-part-type="genus" reg="Pholidobolus">Pholidobolus</tp:taxon-name-part> <tp:taxon-name-part taxon-name-part-type="species" reg="samek">samek</tp:taxon-name-part></tp:taxon-name></italic> lies within territory of Shuar indigenous people, who inhabit the Amazonian rainforest in Ecuador and Peru.</p></tp:treatment-sec><tp:treatment-sec sec-type="remarks" id="SECID0EJAEK"><title>Remarks.</title><p><italic><tp:taxon-name><tp:taxon-name-part taxon-name-part-type="genus" reg="Pholidobolus">Pholidobolus</tp:taxon-name-part> <tp:taxon-name-part taxon-name-part-type="species" reg="samek">samek</tp:taxon-name-part></tp:taxon-name></italic> sp. nov. is very similar morphologically and genetically to <italic><tp:taxon-name><tp:taxon-name-part taxon-name-part-type="genus" reg="Pholidobolus">P.</tp:taxon-name-part> <tp:taxon-name-part taxon-name-part-type="species" reg="condor">condor</tp:taxon-name-part></tp:taxon-name></italic> sp. nov. These species can be easily distinguished from each other by coloration in adult males, although we recognize that our sample size is small (<italic>N</italic> = 7 and 4, respectively) and includes only one adult male per species. However, further evidence supports recognition of <italic><tp:taxon-name><tp:taxon-name-part taxon-name-part-type="genus" reg="Pholidobolus">P.</tp:taxon-name-part> <tp:taxon-name-part taxon-name-part-type="species" reg="samek">samek</tp:taxon-name-part></tp:taxon-name></italic> and <italic><tp:taxon-name><tp:taxon-name-part taxon-name-part-type="genus" reg="Pholidobolus">P.</tp:taxon-name-part> <tp:taxon-name-part taxon-name-part-type="species" reg="condor">condor</tp:taxon-name-part></tp:taxon-name></italic> as different species. First, they are reciprocally monophyletic and they are not sister taxa, with <italic><tp:taxon-name><tp:taxon-name-part taxon-name-part-type="genus" reg="Pholidobolus">P.</tp:taxon-name-part> <tp:taxon-name-part taxon-name-part-type="species" reg="samek">samek</tp:taxon-name-part></tp:taxon-name></italic> being sister to “<italic><tp:taxon-name><tp:taxon-name-part taxon-name-part-type="genus" reg="Pholidobolus">P.</tp:taxon-name-part> <tp:taxon-name-part taxon-name-part-type="species" reg="macbrydei">macbrydei</tp:taxon-name-part></tp:taxon-name></italic>” Clade A (Fig. <xref ref-type="fig" rid="F1">1</xref>), which is very different in color patterns from either <italic><tp:taxon-name><tp:taxon-name-part taxon-name-part-type="genus" reg="Pholidobolus">P.</tp:taxon-name-part> <tp:taxon-name-part taxon-name-part-type="species" reg="samek">samek</tp:taxon-name-part></tp:taxon-name></italic> or <italic><tp:taxon-name><tp:taxon-name-part taxon-name-part-type="genus" reg="Pholidobolus">P.</tp:taxon-name-part> <tp:taxon-name-part taxon-name-part-type="species" reg="condor">condor</tp:taxon-name-part></tp:taxon-name></italic> (V. Parra and O. Torres-Carvajal, personal observation). Second, unlike the 12S gene (the less variable gene in this study), genetic distances between <italic><tp:taxon-name><tp:taxon-name-part taxon-name-part-type="genus" reg="Pholidobolus">P.</tp:taxon-name-part> <tp:taxon-name-part taxon-name-part-type="species" reg="samek">samek</tp:taxon-name-part></tp:taxon-name></italic> and <italic><tp:taxon-name><tp:taxon-name-part taxon-name-part-type="genus" reg="Pholidobolus">P.</tp:taxon-name-part> <tp:taxon-name-part taxon-name-part-type="species" reg="condor">condor</tp:taxon-name-part></tp:taxon-name></italic> for 16S and ND4 are not the lowest (Tables <xref ref-type="table" rid="T2">2</xref> and <xref ref-type="table" rid="T4">4</xref>, respectively) within <italic><tp:taxon-name><tp:taxon-name-part taxon-name-part-type="genus" reg="Pholidobolus">Pholidobolus</tp:taxon-name-part></tp:taxon-name></italic>. For example, the 16S distance between <italic><tp:taxon-name><tp:taxon-name-part taxon-name-part-type="genus" reg="Pholidobolus">P.</tp:taxon-name-part> <tp:taxon-name-part taxon-name-part-type="species" reg="samek">samek</tp:taxon-name-part></tp:taxon-name></italic> and <italic><tp:taxon-name><tp:taxon-name-part taxon-name-part-type="genus" reg="Pholidobolus">P.</tp:taxon-name-part> <tp:taxon-name-part taxon-name-part-type="species" reg="condor">condor</tp:taxon-name-part></tp:taxon-name></italic> (3%) is the same as the distance between the well-recognized species <italic><tp:taxon-name><tp:taxon-name-part taxon-name-part-type="genus" reg="Pholidobolus">P.</tp:taxon-name-part> <tp:taxon-name-part taxon-name-part-type="species" reg="paramuno">paramuno</tp:taxon-name-part></tp:taxon-name></italic> and <italic><tp:taxon-name><tp:taxon-name-part taxon-name-part-type="genus" reg="Pholidobolus">P.</tp:taxon-name-part> <tp:taxon-name-part taxon-name-part-type="species" reg="affinis">affinis</tp:taxon-name-part></tp:taxon-name></italic>. In addition, genetic exchange among <italic><tp:taxon-name><tp:taxon-name-part taxon-name-part-type="genus" reg="Pholidobolus">P.</tp:taxon-name-part> <tp:taxon-name-part taxon-name-part-type="species" reg="samek">samek</tp:taxon-name-part></tp:taxon-name></italic>, <italic><tp:taxon-name><tp:taxon-name-part taxon-name-part-type="genus" reg="Pholidobolus">P.</tp:taxon-name-part> <tp:taxon-name-part taxon-name-part-type="species" reg="condor">condor</tp:taxon-name-part></tp:taxon-name></italic> and Clade A is very unlikely as they are isolated from each other on mountaintops above 2000 m (Fig. <xref ref-type="fig" rid="F7">7</xref>).</p></tp:treatment-sec><tp:treatment-sec><!--Section generated to contain objects referenced in tp:taxon-treatment.--><table-wrap id="T6" position="float" orientation="portrait"><label>Table 6.</label><caption><p>Summary of morphological characters and measurements (mm) of <italic><tp:taxon-name><tp:taxon-name-part taxon-name-part-type="genus" reg="Pholidobolus">Pholidobolus</tp:taxon-name-part> <tp:taxon-name-part taxon-name-part-type="species" reg="samek">samek</tp:taxon-name-part></tp:taxon-name></italic> sp. nov., <italic><tp:taxon-name><tp:taxon-name-part taxon-name-part-type="genus" reg="Pholidobolus">P.</tp:taxon-name-part> <tp:taxon-name-part taxon-name-part-type="species" reg="condor">condor</tp:taxon-name-part></tp:taxon-name></italic> sp. nov., <italic><tp:taxon-name><tp:taxon-name-part taxon-name-part-type="genus" reg="Pholidobolus">P.</tp:taxon-name-part> <tp:taxon-name-part taxon-name-part-type="species" reg="dolichoderes">dolichoderes</tp:taxon-name-part></tp:taxon-name></italic> sp. nov., and <italic><tp:taxon-name><tp:taxon-name-part taxon-name-part-type="genus" reg="Pholidobolus">P.</tp:taxon-name-part> <tp:taxon-name-part taxon-name-part-type="species" reg="fascinatus">fascinatus</tp:taxon-name-part></tp:taxon-name></italic> sp. nov. Range (first line) and mean ± standard deviation (second line) are presented.</p></caption><table id="TID0EC3EK" rules="all"><tbody><tr><th rowspan="1" colspan="1">Character</th><th rowspan="1" colspan="1"><italic><tp:taxon-name><tp:taxon-name-part taxon-name-part-type="genus" reg="Pholidobolus">P.</tp:taxon-name-part> <tp:taxon-name-part taxon-name-part-type="species" reg="samek">samek</tp:taxon-name-part></tp:taxon-name></italic> sp. nov. N = 7 (adults = 3)</th><th rowspan="1" colspan="1"><italic><tp:taxon-name><tp:taxon-name-part taxon-name-part-type="genus" reg="Pholidobolus">P.</tp:taxon-name-part> <tp:taxon-name-part taxon-name-part-type="species" reg="condor">condor</tp:taxon-name-part></tp:taxon-name></italic> sp. nov. N = 4 (adults = 1)</th><th rowspan="1" colspan="1"><italic><tp:taxon-name><tp:taxon-name-part taxon-name-part-type="genus" reg="Pholidobolus">P.</tp:taxon-name-part> <tp:taxon-name-part taxon-name-part-type="species" reg="dolichoderes">dolichoderes</tp:taxon-name-part></tp:taxon-name></italic> sp. nov. N = 5 (adults = 3)</th><th rowspan="1" colspan="1"><italic><tp:taxon-name><tp:taxon-name-part taxon-name-part-type="genus" reg="Pholidobolus">P.</tp:taxon-name-part> <tp:taxon-name-part taxon-name-part-type="species" reg="fascinatus">fascinatus</tp:taxon-name-part></tp:taxon-name></italic> sp. nov. N = 27 (adults = 4)</th></tr><tr><td rowspan="1" colspan="1">Scales along margin of upper jaw</td><td rowspan="1" colspan="1">7–10 (9.14 ± 1.07)</td><td rowspan="1" colspan="1">8–9 (8.75 ± 0.5)</td><td rowspan="1" colspan="1">9–11 (10.2 ± 0.84)</td><td rowspan="1" colspan="1">7–10 (8.36 ± 0.91)</td></tr><tr><td rowspan="1" colspan="1">Scales along margin of lower jaw</td><td rowspan="1" colspan="1">8–9 (8.25 ± 0.5)</td><td rowspan="1" colspan="1">5–10 (7.14 ± 2.67)</td><td rowspan="1" colspan="1">10–11 (10.2 ± 0.45)</td><td rowspan="1" colspan="1">4–10 (7.4 ± 1.58)</td></tr><tr><td rowspan="1" colspan="1">Gulars</td><td rowspan="1" colspan="1">15–18 (16.71 ± 1.11)</td><td rowspan="1" colspan="1">14–16 (15 ± 0.82)</td><td rowspan="1" colspan="1">22–23 (22.8 ± 0.48)</td><td rowspan="1" colspan="1">14–17 (15.72 ± 0.89)</td></tr><tr><td rowspan="1" colspan="1">Ventrals in transverse row at midbody</td><td rowspan="1" colspan="1">19–21 (20 ± 0.82)</td><td rowspan="1" colspan="1">18–20 (19 ± 1.15)</td><td rowspan="1" colspan="1">25–27 (25.8 ± 0.84)</td><td rowspan="1" colspan="1">21–25 (22.96 ± 1.21)</td></tr><tr><td rowspan="1" colspan="1">Dorsals from occiput to base of tail</td><td rowspan="1" colspan="1">27–29 (27.71 ± 0.76)</td><td rowspan="1" colspan="1">26–30 (27.75 ± 1.71)</td><td rowspan="1" colspan="1">35–40 (36.8 ± 2.05)</td><td rowspan="1" colspan="1">32–37 (34.64 ± 1.19)</td></tr><tr><td rowspan="1" colspan="1">Temporals</td><td rowspan="1" colspan="1">4–5 (4.14 ± 0.38)</td><td rowspan="1" colspan="1">4–5 (4.25 ± 0.5)</td><td rowspan="1" colspan="1">7–9 (8 ± 0.70)</td><td rowspan="1" colspan="1">3–5 (3.44 ± 0.65)</td></tr><tr><td rowspan="1" colspan="1">Scales around midbody</td><td rowspan="1" colspan="1">25–32 (27.71 ± 2.75)</td><td rowspan="1" colspan="1">27–30 (28 ± 1.41)</td><td rowspan="1" colspan="1">31–33 (32.2 ± 0.84)</td><td rowspan="1" colspan="1">28–34 (30.96 ± 1.79)</td></tr><tr><td rowspan="1" colspan="1">Scales around tail</td><td rowspan="1" colspan="1">14–16 (15 ± 0.81)</td><td rowspan="1" colspan="1">14–20 (17.86 ± 2.73)</td><td rowspan="1" colspan="1">18–19 (18.6 ± 0.55)</td><td rowspan="1" colspan="1">18–22 (20.32 ± 1.18)</td></tr><tr><td rowspan="1" colspan="1">Lower eyelid scales</td><td rowspan="1" colspan="1">4–5 (4.14 ± 0.38)</td><td rowspan="1" colspan="1">5</td><td rowspan="1" colspan="1">4–6 (4.8 ± 0.84)</td><td rowspan="1" colspan="1">4–6 (5.04 ± 0.61)</td></tr><tr><td rowspan="1" colspan="1">Gular (collar) scales</td><td rowspan="1" colspan="1">6–8 (7.14 ± 0.9)</td><td rowspan="1" colspan="1">6–9 (7.75 ± 1.26)</td><td rowspan="1" colspan="1">6–8 (6.4 ± 0.89)</td><td rowspan="1" colspan="1">9–12 (10.28 ± 0.73)</td></tr><tr><td rowspan="1" colspan="1">Head length in adults</td><td rowspan="1" colspan="1">9.9–11.4 (10.76 ± 0.77)</td><td rowspan="1" colspan="1">11</td><td rowspan="1" colspan="1">9.7–10.6 (10.05 ± 0.46)</td><td rowspan="1" colspan="1">8.9–12.3 (10.22 ± 1.80)</td></tr><tr><td rowspan="1" colspan="1">Head width in adults</td><td rowspan="1" colspan="1">6.5–7.4 (6.93 ± 0.48)</td><td rowspan="1" colspan="1">6.6</td><td rowspan="1" colspan="1">6.2–6.3 (6.26 ± 0.05)</td><td rowspan="1" colspan="1">6.6–9.2 (7.58 ± 1.45)</td></tr><tr><td rowspan="1" colspan="1"><abbrev xmlns:xlink="http://www.w3.org/1999/xlink" xlink:title="snout-vent length" id="ABBRID0EYEFK" xlink:type="simple">SVL</abbrev> in adults</td><td rowspan="1" colspan="1">41.6–49.3 (45.89 ± 3.89)</td><td rowspan="1" colspan="1">42.7</td><td rowspan="1" colspan="1">41.1–50.6 (45.75 ± 4.74)</td><td rowspan="1" colspan="1">42.6–52.5 (47.3 ± 4.98)</td></tr></tbody></table></table-wrap><fig id="F1" position="float" orientation="portrait"><object-id xmlns:xlink="http://www.w3.org/1999/xlink" content-type="doi" xlink:type="simple">10.3897/zookeys.954.50667.figure1</object-id><object-id xmlns:xlink="http://www.w3.org/1999/xlink" content-type="arpha" xlink:type="simple">5A783C44-65F4-500C-8C9E-7819B660DE15</object-id><label>Figure 1.</label><caption><p>Phylogeny of <italic><tp:taxon-name><tp:taxon-name-part taxon-name-part-type="genus" reg="Pholidobolus">Pholidobolus.</tp:taxon-name-part></tp:taxon-name></italic> Maximum clade credibility tree derived from a partitioned analysis of 1904 bp of mitochondrial and nuclear DNA. Bayesian posterior probabilities are shown above branches and bootstrap values (RAxML analysis) below branches; values ≤ 0.5 and 50, respectively, are not shown. For clarity, outgroup taxa and values on short branches are not shown. Species outside the “<italic><tp:taxon-name><tp:taxon-name-part taxon-name-part-type="genus" reg="Pholidobolus">P.</tp:taxon-name-part> <tp:taxon-name-part taxon-name-part-type="species" reg="macbrydei">macbrydei</tp:taxon-name-part></tp:taxon-name></italic>” complex are in grey; new species described in this paper are in color matching the distribution records of the map in Figure <xref ref-type="fig" rid="F7">7</xref>. The species name followed by voucher number and province (“<italic><tp:taxon-name><tp:taxon-name-part taxon-name-part-type="genus" reg="Pholidobolus">P.</tp:taxon-name-part> <tp:taxon-name-part taxon-name-part-type="species" reg="macbrydei">macbrydei</tp:taxon-name-part></tp:taxon-name></italic>” complex only) are provided for each terminal. Photographs from top to bottom: <italic><tp:taxon-name><tp:taxon-name-part taxon-name-part-type="genus" reg="Pholidobolus">P.</tp:taxon-name-part> <tp:taxon-name-part taxon-name-part-type="species" reg="dolichoderes">dolichoderes</tp:taxon-name-part></tp:taxon-name></italic> sp. nov. holotype, <italic><tp:taxon-name><tp:taxon-name-part taxon-name-part-type="genus" reg="Pholidobolus">P.</tp:taxon-name-part> <tp:taxon-name-part taxon-name-part-type="species" reg="fascinatus">fascinatus</tp:taxon-name-part></tp:taxon-name></italic> sp. nov. holotype, “<italic><tp:taxon-name><tp:taxon-name-part taxon-name-part-type="genus" reg="Pholidobolus">P.</tp:taxon-name-part> <tp:taxon-name-part taxon-name-part-type="species" reg="macbrydei">macbrydei</tp:taxon-name-part></tp:taxon-name></italic>” (Clade B) <named-content xmlns:xlink="http://www.w3.org/1999/xlink" content-type="dwc:institutional_code" xlink:type="simple">QCAZ</named-content> 15824, <italic><tp:taxon-name><tp:taxon-name-part taxon-name-part-type="genus" reg="Pholidobolus">P.</tp:taxon-name-part> <tp:taxon-name-part taxon-name-part-type="species" reg="samek">samek</tp:taxon-name-part></tp:taxon-name></italic> sp. nov. holotype, <italic><tp:taxon-name><tp:taxon-name-part taxon-name-part-type="genus" reg="Pholidobolus">P.</tp:taxon-name-part> <tp:taxon-name-part taxon-name-part-type="species" reg="condor">condor</tp:taxon-name-part></tp:taxon-name></italic> sp. nov. holotype.</p></caption><graphic xmlns:xlink="http://www.w3.org/1999/xlink" xlink:href="zookeys-954-109-g001.jpg" position="float" orientation="portrait" xlink:type="simple" id="oo_437418.jpg"><uri content-type="original_file" xlink:type="simple">https://binary.pensoft.net/fig/437418</uri></graphic></fig><table-wrap id="T2" position="float" orientation="portrait"><label>Table 2.</label><caption><p>Pairwise genetic distances (uncorrected <italic>p</italic>) of 16S DNA sequences among species and clades of <italic><tp:taxon-name><tp:taxon-name-part taxon-name-part-type="genus" reg="Pholidobolus">Pholidobolus</tp:taxon-name-part></tp:taxon-name></italic> included in this study. This analysis involved 66 nucleotide sequences and 533 positions.</p></caption><table id="TID0EOUDI" rules="all"><tbody><tr><th rowspan="1" colspan="1"/><th rowspan="1" colspan="1">Taxon</th><th rowspan="1" colspan="1">1</th><th rowspan="1" colspan="1">2</th><th rowspan="1" colspan="1">3</th><th rowspan="1" colspan="1">4</th><th rowspan="1" colspan="1">5</th><th rowspan="1" colspan="1">6</th><th rowspan="1" colspan="1">7</th><th rowspan="1" colspan="1">8</th><th rowspan="1" colspan="1">9</th><th rowspan="1" colspan="1">10</th><th rowspan="1" colspan="1">11</th><th rowspan="1" colspan="1">12</th><th rowspan="1" colspan="1">13</th><th rowspan="1" colspan="1">14</th><th rowspan="1" colspan="1">15</th><th rowspan="1" colspan="1">16</th><th rowspan="1" colspan="1">17</th></tr><tr><td rowspan="1" colspan="1">
                  <bold>1</bold>
                </td><td rowspan="1" colspan="1"><italic><tp:taxon-name><tp:taxon-name-part taxon-name-part-type="genus" reg="Pholidobolus">Pholidobolus</tp:taxon-name-part> <tp:taxon-name-part taxon-name-part-type="species" reg="condor">condor</tp:taxon-name-part></tp:taxon-name></italic> sp. nov.</td><td rowspan="1" colspan="1"/><td rowspan="1" colspan="1"/><td rowspan="1" colspan="1"/><td rowspan="1" colspan="1"/><td rowspan="1" colspan="1"/><td rowspan="1" colspan="1"/><td rowspan="1" colspan="1"/><td rowspan="1" colspan="1"/><td rowspan="1" colspan="1"/><td rowspan="1" colspan="1"/><td rowspan="1" colspan="1"/><td rowspan="1" colspan="1"/><td rowspan="1" colspan="1"/><td rowspan="1" colspan="1"/><td rowspan="1" colspan="1"/><td rowspan="1" colspan="1"/><td rowspan="1" colspan="1"/></tr><tr><td rowspan="1" colspan="1">
                  <bold>2</bold>
                </td><td rowspan="1" colspan="1"><italic><tp:taxon-name><tp:taxon-name-part taxon-name-part-type="genus" reg="Pholidobolus">Pholidobolus</tp:taxon-name-part> <tp:taxon-name-part taxon-name-part-type="species" reg="samek">samek</tp:taxon-name-part></tp:taxon-name></italic> sp. nov.</td><td rowspan="1" colspan="1">0.03</td><td rowspan="1" colspan="1"/><td rowspan="1" colspan="1"/><td rowspan="1" colspan="1"/><td rowspan="1" colspan="1"/><td rowspan="1" colspan="1"/><td rowspan="1" colspan="1"/><td rowspan="1" colspan="1"/><td rowspan="1" colspan="1"/><td rowspan="1" colspan="1"/><td rowspan="1" colspan="1"/><td rowspan="1" colspan="1"/><td rowspan="1" colspan="1"/><td rowspan="1" colspan="1"/><td rowspan="1" colspan="1"/><td rowspan="1" colspan="1"/><td rowspan="1" colspan="1"/></tr><tr><td rowspan="1" colspan="1">
                  <bold>3</bold>
                </td><td rowspan="1" colspan="1"><italic><tp:taxon-name><tp:taxon-name-part taxon-name-part-type="genus" reg="Pholidobolus">Pholidobolus</tp:taxon-name-part> <tp:taxon-name-part taxon-name-part-type="species" reg="dolichoderes">dolichoderes</tp:taxon-name-part></tp:taxon-name></italic> sp. nov.</td><td rowspan="1" colspan="1">0.04</td><td rowspan="1" colspan="1">0.03</td><td rowspan="1" colspan="1"/><td rowspan="1" colspan="1"/><td rowspan="1" colspan="1"/><td rowspan="1" colspan="1"/><td rowspan="1" colspan="1"/><td rowspan="1" colspan="1"/><td rowspan="1" colspan="1"/><td rowspan="1" colspan="1"/><td rowspan="1" colspan="1"/><td rowspan="1" colspan="1"/><td rowspan="1" colspan="1"/><td rowspan="1" colspan="1"/><td rowspan="1" colspan="1"/><td rowspan="1" colspan="1"/><td rowspan="1" colspan="1"/></tr><tr><td rowspan="1" colspan="1">
                  <bold>4</bold>
                </td><td rowspan="1" colspan="1"><italic><tp:taxon-name><tp:taxon-name-part taxon-name-part-type="genus" reg="Pholidobolus">Pholidobolus</tp:taxon-name-part> <tp:taxon-name-part taxon-name-part-type="species" reg="fascinatus">fascinatus</tp:taxon-name-part></tp:taxon-name></italic> sp. nov.</td><td rowspan="1" colspan="1">0.03</td><td rowspan="1" colspan="1">0.03</td><td rowspan="1" colspan="1">0.03</td><td rowspan="1" colspan="1"/><td rowspan="1" colspan="1"/><td rowspan="1" colspan="1"/><td rowspan="1" colspan="1"/><td rowspan="1" colspan="1"/><td rowspan="1" colspan="1"/><td rowspan="1" colspan="1"/><td rowspan="1" colspan="1"/><td rowspan="1" colspan="1"/><td rowspan="1" colspan="1"/><td rowspan="1" colspan="1"/><td rowspan="1" colspan="1"/><td rowspan="1" colspan="1"/><td rowspan="1" colspan="1"/></tr><tr><td rowspan="1" colspan="1">
                  <bold>5</bold>
                </td><td rowspan="1" colspan="1">Clade A</td><td rowspan="1" colspan="1">0.03</td><td rowspan="1" colspan="1">0.02</td><td rowspan="1" colspan="1">0.04</td><td rowspan="1" colspan="1">0.03</td><td rowspan="1" colspan="1"/><td rowspan="1" colspan="1"/><td rowspan="1" colspan="1"/><td rowspan="1" colspan="1"/><td rowspan="1" colspan="1"/><td rowspan="1" colspan="1"/><td rowspan="1" colspan="1"/><td rowspan="1" colspan="1"/><td rowspan="1" colspan="1"/><td rowspan="1" colspan="1"/><td rowspan="1" colspan="1"/><td rowspan="1" colspan="1"/><td rowspan="1" colspan="1"/></tr><tr><td rowspan="1" colspan="1">
                  <bold>6</bold>
                </td><td rowspan="1" colspan="1">Clade B</td><td rowspan="1" colspan="1">0.03</td><td rowspan="1" colspan="1">0.03</td><td rowspan="1" colspan="1">0.03</td><td rowspan="1" colspan="1">0.03</td><td rowspan="1" colspan="1">0.02</td><td rowspan="1" colspan="1"/><td rowspan="1" colspan="1"/><td rowspan="1" colspan="1"/><td rowspan="1" colspan="1"/><td rowspan="1" colspan="1"/><td rowspan="1" colspan="1"/><td rowspan="1" colspan="1"/><td rowspan="1" colspan="1"/><td rowspan="1" colspan="1"/><td rowspan="1" colspan="1"/><td rowspan="1" colspan="1"/><td rowspan="1" colspan="1"/></tr><tr><td rowspan="1" colspan="1">
                  <bold>7</bold>
                </td><td rowspan="1" colspan="1">Clade C</td><td rowspan="1" colspan="1">0.02</td><td rowspan="1" colspan="1">0.02</td><td rowspan="1" colspan="1">0.03</td><td rowspan="1" colspan="1">0.02</td><td rowspan="1" colspan="1">0.03</td><td rowspan="1" colspan="1">0.03</td><td rowspan="1" colspan="1"/><td rowspan="1" colspan="1"/><td rowspan="1" colspan="1"/><td rowspan="1" colspan="1"/><td rowspan="1" colspan="1"/><td rowspan="1" colspan="1"/><td rowspan="1" colspan="1"/><td rowspan="1" colspan="1"/><td rowspan="1" colspan="1"/><td rowspan="1" colspan="1"/><td rowspan="1" colspan="1"/></tr><tr><td rowspan="1" colspan="1">
                  <bold>8</bold>
                </td><td rowspan="1" colspan="1">Clade D</td><td rowspan="1" colspan="1">0.03</td><td rowspan="1" colspan="1">0.02</td><td rowspan="1" colspan="1">0.03</td><td rowspan="1" colspan="1">0.03</td><td rowspan="1" colspan="1">0.03</td><td rowspan="1" colspan="1">0.03</td><td rowspan="1" colspan="1">0.02</td><td rowspan="1" colspan="1"/><td rowspan="1" colspan="1"/><td rowspan="1" colspan="1"/><td rowspan="1" colspan="1"/><td rowspan="1" colspan="1"/><td rowspan="1" colspan="1"/><td rowspan="1" colspan="1"/><td rowspan="1" colspan="1"/><td rowspan="1" colspan="1"/><td rowspan="1" colspan="1"/></tr><tr><td rowspan="1" colspan="1">
                  <bold>9</bold>
                </td><td rowspan="1" colspan="1">Clade E</td><td rowspan="1" colspan="1">0.03</td><td rowspan="1" colspan="1">0.03</td><td rowspan="1" colspan="1">0.04</td><td rowspan="1" colspan="1">0.02</td><td rowspan="1" colspan="1">0.04</td><td rowspan="1" colspan="1">0.03</td><td rowspan="1" colspan="1">0.02</td><td rowspan="1" colspan="1">0.03</td><td rowspan="1" colspan="1"/><td rowspan="1" colspan="1"/><td rowspan="1" colspan="1"/><td rowspan="1" colspan="1"/><td rowspan="1" colspan="1"/><td rowspan="1" colspan="1"/><td rowspan="1" colspan="1"/><td rowspan="1" colspan="1"/><td rowspan="1" colspan="1"/></tr><tr><td rowspan="1" colspan="1">
                  <bold>10</bold>
                </td><td rowspan="1" colspan="1">Clade F</td><td rowspan="1" colspan="1">0.04</td><td rowspan="1" colspan="1">0.03</td><td rowspan="1" colspan="1">0.01</td><td rowspan="1" colspan="1">0.04</td><td rowspan="1" colspan="1">0.04</td><td rowspan="1" colspan="1">0.02</td><td rowspan="1" colspan="1">0.03</td><td rowspan="1" colspan="1">0.03</td><td rowspan="1" colspan="1">0.04</td><td rowspan="1" colspan="1"/><td rowspan="1" colspan="1"/><td rowspan="1" colspan="1"/><td rowspan="1" colspan="1"/><td rowspan="1" colspan="1"/><td rowspan="1" colspan="1"/><td rowspan="1" colspan="1"/><td rowspan="1" colspan="1"/></tr><tr><td rowspan="1" colspan="1">
                  <bold>11</bold>
                </td><td rowspan="1" colspan="1">
                  <italic><tp:taxon-name><tp:taxon-name-part taxon-name-part-type="genus" reg="Pholidobolus">Pholidobolus</tp:taxon-name-part> <tp:taxon-name-part taxon-name-part-type="species" reg="affinis">affinis</tp:taxon-name-part></tp:taxon-name></italic>
                </td><td rowspan="1" colspan="1">0.04</td><td rowspan="1" colspan="1">0.03</td><td rowspan="1" colspan="1">0.03</td><td rowspan="1" colspan="1">0.03</td><td rowspan="1" colspan="1">0.04</td><td rowspan="1" colspan="1">0.03</td><td rowspan="1" colspan="1">0.03</td><td rowspan="1" colspan="1">0.02</td><td rowspan="1" colspan="1">0.03</td><td rowspan="1" colspan="1">0.03</td><td rowspan="1" colspan="1"/><td rowspan="1" colspan="1"/><td rowspan="1" colspan="1"/><td rowspan="1" colspan="1"/><td rowspan="1" colspan="1"/><td rowspan="1" colspan="1"/><td rowspan="1" colspan="1"/></tr><tr><td rowspan="1" colspan="1">
                  <bold>12</bold>
                </td><td rowspan="1" colspan="1">
                  <italic><tp:taxon-name><tp:taxon-name-part taxon-name-part-type="genus" reg="Pholidobolus">Pholidobolus</tp:taxon-name-part> <tp:taxon-name-part taxon-name-part-type="species" reg="dicrus">dicrus</tp:taxon-name-part></tp:taxon-name></italic>
                </td><td rowspan="1" colspan="1">0.04</td><td rowspan="1" colspan="1">0.04</td><td rowspan="1" colspan="1">0.04</td><td rowspan="1" colspan="1">0.04</td><td rowspan="1" colspan="1">0.04</td><td rowspan="1" colspan="1">0.04</td><td rowspan="1" colspan="1">0.04</td><td rowspan="1" colspan="1">0.03</td><td rowspan="1" colspan="1">0.05</td><td rowspan="1" colspan="1">0.04</td><td rowspan="1" colspan="1">0.05</td><td rowspan="1" colspan="1"/><td rowspan="1" colspan="1"/><td rowspan="1" colspan="1"/><td rowspan="1" colspan="1"/><td rowspan="1" colspan="1"/><td rowspan="1" colspan="1"/></tr><tr><td rowspan="1" colspan="1">
                  <bold>13</bold>
                </td><td rowspan="1" colspan="1">
                  <italic><tp:taxon-name><tp:taxon-name-part taxon-name-part-type="genus" reg="Pholidobolus">Pholidobolus</tp:taxon-name-part> <tp:taxon-name-part taxon-name-part-type="species" reg="hillisi">hillisi</tp:taxon-name-part></tp:taxon-name></italic>
                </td><td rowspan="1" colspan="1">0.05</td><td rowspan="1" colspan="1">0.05</td><td rowspan="1" colspan="1">0.05</td><td rowspan="1" colspan="1">0.05</td><td rowspan="1" colspan="1">0.04</td><td rowspan="1" colspan="1">0.04</td><td rowspan="1" colspan="1">0.04</td><td rowspan="1" colspan="1">0.03</td><td rowspan="1" colspan="1">0.05</td><td rowspan="1" colspan="1">0.04</td><td rowspan="1" colspan="1">0.04</td><td rowspan="1" colspan="1">0.05</td><td rowspan="1" colspan="1"/><td rowspan="1" colspan="1"/><td rowspan="1" colspan="1"/><td rowspan="1" colspan="1"/><td rowspan="1" colspan="1"/></tr><tr><td rowspan="1" colspan="1">
                  <bold>14</bold>
                </td><td rowspan="1" colspan="1">
                  <italic><tp:taxon-name><tp:taxon-name-part taxon-name-part-type="genus" reg="Pholidobolus">Pholidobolus</tp:taxon-name-part> <tp:taxon-name-part taxon-name-part-type="species" reg="montium">montium</tp:taxon-name-part></tp:taxon-name></italic>
                </td><td rowspan="1" colspan="1">0.03</td><td rowspan="1" colspan="1">0.02</td><td rowspan="1" colspan="1">0.03</td><td rowspan="1" colspan="1">0.03</td><td rowspan="1" colspan="1">0.02</td><td rowspan="1" colspan="1">0.02</td><td rowspan="1" colspan="1">0.02</td><td rowspan="1" colspan="1">0.02</td><td rowspan="1" colspan="1">0.04</td><td rowspan="1" colspan="1">0.03</td><td rowspan="1" colspan="1">0.03</td><td rowspan="1" colspan="1">0.04</td><td rowspan="1" colspan="1">0.04</td><td rowspan="1" colspan="1"/><td rowspan="1" colspan="1"/><td rowspan="1" colspan="1"/><td rowspan="1" colspan="1"/></tr><tr><td rowspan="1" colspan="1">
                  <bold>15</bold>
                </td><td rowspan="1" colspan="1">
                  <italic><tp:taxon-name><tp:taxon-name-part taxon-name-part-type="genus" reg="Pholidobolus">Pholidobolus</tp:taxon-name-part> <tp:taxon-name-part taxon-name-part-type="species" reg="paramuno">paramuno</tp:taxon-name-part></tp:taxon-name></italic>
                </td><td rowspan="1" colspan="1">0.04</td><td rowspan="1" colspan="1">0.04</td><td rowspan="1" colspan="1">0.04</td><td rowspan="1" colspan="1">0.03</td><td rowspan="1" colspan="1">0.04</td><td rowspan="1" colspan="1">0.03</td><td rowspan="1" colspan="1">0.03</td><td rowspan="1" colspan="1">0.03</td><td rowspan="1" colspan="1">0.04</td><td rowspan="1" colspan="1">0.04</td><td rowspan="1" colspan="1">0.03</td><td rowspan="1" colspan="1">0.04</td><td rowspan="1" colspan="1">0.04</td><td rowspan="1" colspan="1">0.03</td><td rowspan="1" colspan="1"/><td rowspan="1" colspan="1"/><td rowspan="1" colspan="1"/></tr><tr><td rowspan="1" colspan="1">
                  <bold>17</bold>
                </td><td rowspan="1" colspan="1">
                  <italic><tp:taxon-name><tp:taxon-name-part taxon-name-part-type="genus" reg="Pholidobolus">Pholidobolus</tp:taxon-name-part> <tp:taxon-name-part taxon-name-part-type="species" reg="prefrontalis">prefrontalis</tp:taxon-name-part></tp:taxon-name></italic>
                </td><td rowspan="1" colspan="1">0.03</td><td rowspan="1" colspan="1">0.03</td><td rowspan="1" colspan="1">0.03</td><td rowspan="1" colspan="1">0.03</td><td rowspan="1" colspan="1">0.03</td><td rowspan="1" colspan="1">0.02</td><td rowspan="1" colspan="1">0.03</td><td rowspan="1" colspan="1">0.03</td><td rowspan="1" colspan="1">0.03</td><td rowspan="1" colspan="1">0.03</td><td rowspan="1" colspan="1">0.03</td><td rowspan="1" colspan="1">0.04</td><td rowspan="1" colspan="1">0.04</td><td rowspan="1" colspan="1">0.03</td><td rowspan="1" colspan="1">0.03</td><td rowspan="1" colspan="1"/><td rowspan="1" colspan="1"/></tr><tr><td rowspan="1" colspan="1">
                  <bold>17</bold>
                </td><td rowspan="1" colspan="1">
                  <italic><tp:taxon-name><tp:taxon-name-part taxon-name-part-type="genus" reg="Pholidobolus">Pholidobolus</tp:taxon-name-part> <tp:taxon-name-part taxon-name-part-type="species" reg="ulisesi">ulisesi</tp:taxon-name-part></tp:taxon-name></italic>
                </td><td rowspan="1" colspan="1">0.05</td><td rowspan="1" colspan="1">0.05</td><td rowspan="1" colspan="1">0.05</td><td rowspan="1" colspan="1">0.05</td><td rowspan="1" colspan="1">0.05</td><td rowspan="1" colspan="1">0.05</td><td rowspan="1" colspan="1">0.06</td><td rowspan="1" colspan="1">0.06</td><td rowspan="1" colspan="1">0.05</td><td rowspan="1" colspan="1">0.05</td><td rowspan="1" colspan="1">0.05</td><td rowspan="1" colspan="1">0.06</td><td rowspan="1" colspan="1">0.04</td><td rowspan="1" colspan="1">0.05</td><td rowspan="1" colspan="1">0.05</td><td rowspan="1" colspan="1">0.05</td><td rowspan="1" colspan="1"/></tr><tr><td rowspan="1" colspan="1">
                  <bold>18</bold>
                </td><td rowspan="1" colspan="1">
                  <italic><tp:taxon-name><tp:taxon-name-part taxon-name-part-type="genus" reg="Pholidobolus">Pholidobolus</tp:taxon-name-part> <tp:taxon-name-part taxon-name-part-type="species" reg="vertebralis">vertebralis</tp:taxon-name-part></tp:taxon-name></italic>
                </td><td rowspan="1" colspan="1">0.05</td><td rowspan="1" colspan="1">0.04</td><td rowspan="1" colspan="1">0.04</td><td rowspan="1" colspan="1">0.04</td><td rowspan="1" colspan="1">0.05</td><td rowspan="1" colspan="1">0.04</td><td rowspan="1" colspan="1">0.04</td><td rowspan="1" colspan="1">0.04</td><td rowspan="1" colspan="1">0.05</td><td rowspan="1" colspan="1">0.04</td><td rowspan="1" colspan="1">0.05</td><td rowspan="1" colspan="1">0.05</td><td rowspan="1" colspan="1">0.05</td><td rowspan="1" colspan="1">0.04</td><td rowspan="1" colspan="1">0.04</td><td rowspan="1" colspan="1">0.04</td><td rowspan="1" colspan="1">0.06</td></tr></tbody></table></table-wrap><table-wrap id="T4" position="float" orientation="portrait"><label>Table 4.</label><caption><p>Pairwise genetic distances (uncorrected <italic>p</italic>) of ND4 DNA sequences among species and clades of <italic><tp:taxon-name><tp:taxon-name-part taxon-name-part-type="genus" reg="Pholidobolus">Pholidobolus</tp:taxon-name-part></tp:taxon-name></italic> included in this study. This analysis involved 64 nucleotide sequences and 621 positions.</p></caption><table id="TID0EE1CK" rules="all"><tbody><tr><th rowspan="1" colspan="1"/><th rowspan="1" colspan="1">Taxon</th><th rowspan="1" colspan="1">1</th><th rowspan="1" colspan="1">2</th><th rowspan="1" colspan="1">3</th><th rowspan="1" colspan="1">4</th><th rowspan="1" colspan="1">5</th><th rowspan="1" colspan="1">6</th><th rowspan="1" colspan="1">7</th><th rowspan="1" colspan="1">8</th><th rowspan="1" colspan="1">9</th><th rowspan="1" colspan="1">10</th><th rowspan="1" colspan="1">11</th><th rowspan="1" colspan="1">12</th><th rowspan="1" colspan="1">13</th><th rowspan="1" colspan="1">14</th><th rowspan="1" colspan="1">15</th><th rowspan="1" colspan="1">16</th><th rowspan="1" colspan="1">17</th></tr><tr><td rowspan="1" colspan="1">
                  <bold>1</bold>
                </td><td rowspan="1" colspan="1"><italic><tp:taxon-name><tp:taxon-name-part taxon-name-part-type="genus" reg="Pholidobolus">Pholidobolus</tp:taxon-name-part> <tp:taxon-name-part taxon-name-part-type="species" reg="condor">condor</tp:taxon-name-part></tp:taxon-name></italic> sp. nov.</td><td rowspan="1" colspan="1"/><td rowspan="1" colspan="1"/><td rowspan="1" colspan="1"/><td rowspan="1" colspan="1"/><td rowspan="1" colspan="1"/><td rowspan="1" colspan="1"/><td rowspan="1" colspan="1"/><td rowspan="1" colspan="1"/><td rowspan="1" colspan="1"/><td rowspan="1" colspan="1"/><td rowspan="1" colspan="1"/><td rowspan="1" colspan="1"/><td rowspan="1" colspan="1"/><td rowspan="1" colspan="1"/><td rowspan="1" colspan="1"/><td rowspan="1" colspan="1"/><td rowspan="1" colspan="1"/></tr><tr><td rowspan="1" colspan="1">
                  <bold>2</bold>
                </td><td rowspan="1" colspan="1"><italic><tp:taxon-name><tp:taxon-name-part taxon-name-part-type="genus" reg="Pholidobolus">Pholidobolus</tp:taxon-name-part> <tp:taxon-name-part taxon-name-part-type="species" reg="samek">samek</tp:taxon-name-part></tp:taxon-name></italic> sp. nov.</td><td rowspan="1" colspan="1">0.08</td><td rowspan="1" colspan="1"/><td rowspan="1" colspan="1"/><td rowspan="1" colspan="1"/><td rowspan="1" colspan="1"/><td rowspan="1" colspan="1"/><td rowspan="1" colspan="1"/><td rowspan="1" colspan="1"/><td rowspan="1" colspan="1"/><td rowspan="1" colspan="1"/><td rowspan="1" colspan="1"/><td rowspan="1" colspan="1"/><td rowspan="1" colspan="1"/><td rowspan="1" colspan="1"/><td rowspan="1" colspan="1"/><td rowspan="1" colspan="1"/><td rowspan="1" colspan="1"/></tr><tr><td rowspan="1" colspan="1">
                  <bold>3</bold>
                </td><td rowspan="1" colspan="1"><italic><tp:taxon-name><tp:taxon-name-part taxon-name-part-type="genus" reg="Pholidobolus">Pholidobolus</tp:taxon-name-part> <tp:taxon-name-part taxon-name-part-type="species" reg="dolichoderes">dolichoderes</tp:taxon-name-part></tp:taxon-name></italic> sp. nov.</td><td rowspan="1" colspan="1">0.13</td><td rowspan="1" colspan="1">0.12</td><td rowspan="1" colspan="1"/><td rowspan="1" colspan="1"/><td rowspan="1" colspan="1"/><td rowspan="1" colspan="1"/><td rowspan="1" colspan="1"/><td rowspan="1" colspan="1"/><td rowspan="1" colspan="1"/><td rowspan="1" colspan="1"/><td rowspan="1" colspan="1"/><td rowspan="1" colspan="1"/><td rowspan="1" colspan="1"/><td rowspan="1" colspan="1"/><td rowspan="1" colspan="1"/><td rowspan="1" colspan="1"/><td rowspan="1" colspan="1"/></tr><tr><td rowspan="1" colspan="1">
                  <bold>4</bold>
                </td><td rowspan="1" colspan="1"><italic><tp:taxon-name><tp:taxon-name-part taxon-name-part-type="genus" reg="Pholidobolus">Pholidobolus</tp:taxon-name-part> <tp:taxon-name-part taxon-name-part-type="species" reg="fascinatus">fascinatus</tp:taxon-name-part></tp:taxon-name></italic> sp. nov.</td><td rowspan="1" colspan="1">0.09</td><td rowspan="1" colspan="1">0.10</td><td rowspan="1" colspan="1">0.09</td><td rowspan="1" colspan="1"/><td rowspan="1" colspan="1"/><td rowspan="1" colspan="1"/><td rowspan="1" colspan="1"/><td rowspan="1" colspan="1"/><td rowspan="1" colspan="1"/><td rowspan="1" colspan="1"/><td rowspan="1" colspan="1"/><td rowspan="1" colspan="1"/><td rowspan="1" colspan="1"/><td rowspan="1" colspan="1"/><td rowspan="1" colspan="1"/><td rowspan="1" colspan="1"/><td rowspan="1" colspan="1"/></tr><tr><td rowspan="1" colspan="1">
                  <bold>5</bold>
                </td><td rowspan="1" colspan="1">Clade A</td><td rowspan="1" colspan="1">0.09</td><td rowspan="1" colspan="1">0.09</td><td rowspan="1" colspan="1">0.13</td><td rowspan="1" colspan="1">0.11</td><td rowspan="1" colspan="1"/><td rowspan="1" colspan="1"/><td rowspan="1" colspan="1"/><td rowspan="1" colspan="1"/><td rowspan="1" colspan="1"/><td rowspan="1" colspan="1"/><td rowspan="1" colspan="1"/><td rowspan="1" colspan="1"/><td rowspan="1" colspan="1"/><td rowspan="1" colspan="1"/><td rowspan="1" colspan="1"/><td rowspan="1" colspan="1"/><td rowspan="1" colspan="1"/></tr><tr><td rowspan="1" colspan="1">
                  <bold>6</bold>
                </td><td rowspan="1" colspan="1">Clade B</td><td rowspan="1" colspan="1">0.12</td><td rowspan="1" colspan="1">0.12</td><td rowspan="1" colspan="1">0.12</td><td rowspan="1" colspan="1">0.10</td><td rowspan="1" colspan="1">0.13</td><td rowspan="1" colspan="1"/><td rowspan="1" colspan="1"/><td rowspan="1" colspan="1"/><td rowspan="1" colspan="1"/><td rowspan="1" colspan="1"/><td rowspan="1" colspan="1"/><td rowspan="1" colspan="1"/><td rowspan="1" colspan="1"/><td rowspan="1" colspan="1"/><td rowspan="1" colspan="1"/><td rowspan="1" colspan="1"/><td rowspan="1" colspan="1"/></tr><tr><td rowspan="1" colspan="1">
                  <bold>7</bold>
                </td><td rowspan="1" colspan="1">Clade C</td><td rowspan="1" colspan="1">0.10</td><td rowspan="1" colspan="1">0.11</td><td rowspan="1" colspan="1">0.10</td><td rowspan="1" colspan="1">0.05</td><td rowspan="1" colspan="1">0.12</td><td rowspan="1" colspan="1">0.11</td><td rowspan="1" colspan="1"/><td rowspan="1" colspan="1"/><td rowspan="1" colspan="1"/><td rowspan="1" colspan="1"/><td rowspan="1" colspan="1"/><td rowspan="1" colspan="1"/><td rowspan="1" colspan="1"/><td rowspan="1" colspan="1"/><td rowspan="1" colspan="1"/><td rowspan="1" colspan="1"/><td rowspan="1" colspan="1"/></tr><tr><td rowspan="1" colspan="1">
                  <bold>8</bold>
                </td><td rowspan="1" colspan="1">Clade D</td><td rowspan="1" colspan="1">0.11</td><td rowspan="1" colspan="1">0.11</td><td rowspan="1" colspan="1">0.10</td><td rowspan="1" colspan="1">0.05</td><td rowspan="1" colspan="1">0.11</td><td rowspan="1" colspan="1">0.11</td><td rowspan="1" colspan="1">0.06</td><td rowspan="1" colspan="1"/><td rowspan="1" colspan="1"/><td rowspan="1" colspan="1"/><td rowspan="1" colspan="1"/><td rowspan="1" colspan="1"/><td rowspan="1" colspan="1"/><td rowspan="1" colspan="1"/><td rowspan="1" colspan="1"/><td rowspan="1" colspan="1"/><td rowspan="1" colspan="1"/></tr><tr><td rowspan="1" colspan="1">
                  <bold>9</bold>
                </td><td rowspan="1" colspan="1">Clade E</td><td rowspan="1" colspan="1">0.10</td><td rowspan="1" colspan="1">0.10</td><td rowspan="1" colspan="1">0.10</td><td rowspan="1" colspan="1">0.06</td><td rowspan="1" colspan="1">0.11</td><td rowspan="1" colspan="1">0.11</td><td rowspan="1" colspan="1">0.06</td><td rowspan="1" colspan="1">0.06</td><td rowspan="1" colspan="1"/><td rowspan="1" colspan="1"/><td rowspan="1" colspan="1"/><td rowspan="1" colspan="1"/><td rowspan="1" colspan="1"/><td rowspan="1" colspan="1"/><td rowspan="1" colspan="1"/><td rowspan="1" colspan="1"/><td rowspan="1" colspan="1"/></tr><tr><td rowspan="1" colspan="1">
                  <bold>10</bold>
                </td><td rowspan="1" colspan="1">Clade F</td><td rowspan="1" colspan="1">0.12</td><td rowspan="1" colspan="1">0.12</td><td rowspan="1" colspan="1">0.04</td><td rowspan="1" colspan="1">0.08</td><td rowspan="1" colspan="1">0.14</td><td rowspan="1" colspan="1">0.13</td><td rowspan="1" colspan="1">0.09</td><td rowspan="1" colspan="1">0.10</td><td rowspan="1" colspan="1">0.09</td><td rowspan="1" colspan="1"/><td rowspan="1" colspan="1"/><td rowspan="1" colspan="1"/><td rowspan="1" colspan="1"/><td rowspan="1" colspan="1"/><td rowspan="1" colspan="1"/><td rowspan="1" colspan="1"/><td rowspan="1" colspan="1"/></tr><tr><td rowspan="1" colspan="1">
                  <bold>11</bold>
                </td><td rowspan="1" colspan="1">
                  <italic><tp:taxon-name><tp:taxon-name-part taxon-name-part-type="genus" reg="Pholidobolus">Pholidobolus</tp:taxon-name-part> <tp:taxon-name-part taxon-name-part-type="species" reg="affinis">affinis</tp:taxon-name-part></tp:taxon-name></italic>
                </td><td rowspan="1" colspan="1">0.13</td><td rowspan="1" colspan="1">0.14</td><td rowspan="1" colspan="1">0.15</td><td rowspan="1" colspan="1">0.12</td><td rowspan="1" colspan="1">0.13</td><td rowspan="1" colspan="1">0.15</td><td rowspan="1" colspan="1">0.12</td><td rowspan="1" colspan="1">0.11</td><td rowspan="1" colspan="1">0.12</td><td rowspan="1" colspan="1">0.15</td><td rowspan="1" colspan="1"/><td rowspan="1" colspan="1"/><td rowspan="1" colspan="1"/><td rowspan="1" colspan="1"/><td rowspan="1" colspan="1"/><td rowspan="1" colspan="1"/><td rowspan="1" colspan="1"/></tr><tr><td rowspan="1" colspan="1">
                  <bold>12</bold>
                </td><td rowspan="1" colspan="1">
                  <italic><tp:taxon-name><tp:taxon-name-part taxon-name-part-type="genus" reg="Pholidobolus">Pholidobolus</tp:taxon-name-part> <tp:taxon-name-part taxon-name-part-type="species" reg="dicrus">dicrus</tp:taxon-name-part></tp:taxon-name></italic>
                </td><td rowspan="1" colspan="1">0.15</td><td rowspan="1" colspan="1">0.15</td><td rowspan="1" colspan="1">0.15</td><td rowspan="1" colspan="1">0.15</td><td rowspan="1" colspan="1">0.17</td><td rowspan="1" colspan="1">0.15</td><td rowspan="1" colspan="1">0.15</td><td rowspan="1" colspan="1">0.16</td><td rowspan="1" colspan="1">0.16</td><td rowspan="1" colspan="1">0.15</td><td rowspan="1" colspan="1">0.16</td><td rowspan="1" colspan="1"/><td rowspan="1" colspan="1"/><td rowspan="1" colspan="1"/><td rowspan="1" colspan="1"/><td rowspan="1" colspan="1"/><td rowspan="1" colspan="1"/></tr><tr><td rowspan="1" colspan="1">
                  <bold>13</bold>
                </td><td rowspan="1" colspan="1">
                  <italic><tp:taxon-name><tp:taxon-name-part taxon-name-part-type="genus" reg="Pholidobolus">Pholidobolus</tp:taxon-name-part> <tp:taxon-name-part taxon-name-part-type="species" reg="hillisi">hillisi</tp:taxon-name-part></tp:taxon-name></italic>
                </td><td rowspan="1" colspan="1">0.17</td><td rowspan="1" colspan="1">0.17</td><td rowspan="1" colspan="1">0.17</td><td rowspan="1" colspan="1">0.14</td><td rowspan="1" colspan="1">0.16</td><td rowspan="1" colspan="1">0.18</td><td rowspan="1" colspan="1">0.14</td><td rowspan="1" colspan="1">0.16</td><td rowspan="1" colspan="1">0.14</td><td rowspan="1" colspan="1">0.16</td><td rowspan="1" colspan="1">0.17</td><td rowspan="1" colspan="1">0.19</td><td rowspan="1" colspan="1"/><td rowspan="1" colspan="1"/><td rowspan="1" colspan="1"/><td rowspan="1" colspan="1"/><td rowspan="1" colspan="1"/></tr><tr><td rowspan="1" colspan="1">
                  <bold>14</bold>
                </td><td rowspan="1" colspan="1">
                  <italic><tp:taxon-name><tp:taxon-name-part taxon-name-part-type="genus" reg="Pholidobolus">Pholidobolus</tp:taxon-name-part> <tp:taxon-name-part taxon-name-part-type="species" reg="montium">montium</tp:taxon-name-part></tp:taxon-name></italic>
                </td><td rowspan="1" colspan="1">0.13</td><td rowspan="1" colspan="1">0.14</td><td rowspan="1" colspan="1">0.15</td><td rowspan="1" colspan="1">0.12</td><td rowspan="1" colspan="1">0.12</td><td rowspan="1" colspan="1">0.17</td><td rowspan="1" colspan="1">0.13</td><td rowspan="1" colspan="1">0.13</td><td rowspan="1" colspan="1">0.13</td><td rowspan="1" colspan="1">0.14</td><td rowspan="1" colspan="1">0.11</td><td rowspan="1" colspan="1">0.17</td><td rowspan="1" colspan="1">0.17</td><td rowspan="1" colspan="1"/><td rowspan="1" colspan="1"/><td rowspan="1" colspan="1"/><td rowspan="1" colspan="1"/></tr><tr><td rowspan="1" colspan="1">
                  <bold>15</bold>
                </td><td rowspan="1" colspan="1">
                  <italic><tp:taxon-name><tp:taxon-name-part taxon-name-part-type="genus" reg="Pholidobolus">Pholidobolus</tp:taxon-name-part> <tp:taxon-name-part taxon-name-part-type="species" reg="paramuno">paramuno</tp:taxon-name-part></tp:taxon-name></italic>
                </td><td rowspan="1" colspan="1">0.14</td><td rowspan="1" colspan="1">0.14</td><td rowspan="1" colspan="1">0.16</td><td rowspan="1" colspan="1">0.14</td><td rowspan="1" colspan="1">0.15</td><td rowspan="1" colspan="1">0.16</td><td rowspan="1" colspan="1">0.14</td><td rowspan="1" colspan="1">0.13</td><td rowspan="1" colspan="1">0.13</td><td rowspan="1" colspan="1">0.16</td><td rowspan="1" colspan="1">0.14</td><td rowspan="1" colspan="1">0.17</td><td rowspan="1" colspan="1">0.17</td><td rowspan="1" colspan="1">0.15</td><td rowspan="1" colspan="1"/><td rowspan="1" colspan="1"/><td rowspan="1" colspan="1"/></tr><tr><td rowspan="1" colspan="1">
                  <bold>16</bold>
                </td><td rowspan="1" colspan="1">
                  <italic><tp:taxon-name><tp:taxon-name-part taxon-name-part-type="genus" reg="Pholidobolus">Pholidobolus</tp:taxon-name-part> <tp:taxon-name-part taxon-name-part-type="species" reg="prefrontalis">prefrontalis</tp:taxon-name-part></tp:taxon-name></italic>
                </td><td rowspan="1" colspan="1">0.12</td><td rowspan="1" colspan="1">0.12</td><td rowspan="1" colspan="1">0.14</td><td rowspan="1" colspan="1">0.11</td><td rowspan="1" colspan="1">0.12</td><td rowspan="1" colspan="1">0.14</td><td rowspan="1" colspan="1">0.13</td><td rowspan="1" colspan="1">0.13</td><td rowspan="1" colspan="1">0.12</td><td rowspan="1" colspan="1">0.14</td><td rowspan="1" colspan="1">0.13</td><td rowspan="1" colspan="1">0.16</td><td rowspan="1" colspan="1">0.17</td><td rowspan="1" colspan="1">0.13</td><td rowspan="1" colspan="1">0.13</td><td rowspan="1" colspan="1"/><td rowspan="1" colspan="1"/></tr><tr><td rowspan="1" colspan="1">
                  <bold>17</bold>
                </td><td rowspan="1" colspan="1">
                  <italic><tp:taxon-name><tp:taxon-name-part taxon-name-part-type="genus" reg="Pholidobolus">Pholidobolus</tp:taxon-name-part> <tp:taxon-name-part taxon-name-part-type="species" reg="ulisesi">ulisesi</tp:taxon-name-part></tp:taxon-name></italic>
                </td><td rowspan="1" colspan="1">0.15</td><td rowspan="1" colspan="1">0.15</td><td rowspan="1" colspan="1">0.15</td><td rowspan="1" colspan="1">0.16</td><td rowspan="1" colspan="1">0.15</td><td rowspan="1" colspan="1">0.16</td><td rowspan="1" colspan="1">0.14</td><td rowspan="1" colspan="1">0.15</td><td rowspan="1" colspan="1">0.14</td><td rowspan="1" colspan="1">0.15</td><td rowspan="1" colspan="1">0.15</td><td rowspan="1" colspan="1">0.17</td><td rowspan="1" colspan="1">0.16</td><td rowspan="1" colspan="1">0.16</td><td rowspan="1" colspan="1">0.17</td><td rowspan="1" colspan="1">0.16</td><td rowspan="1" colspan="1"/></tr><tr><td rowspan="1" colspan="1">
                  <bold>18</bold>
                </td><td rowspan="1" colspan="1">
                  <italic><tp:taxon-name><tp:taxon-name-part taxon-name-part-type="genus" reg="Pholidobolus">Pholidobolus</tp:taxon-name-part> <tp:taxon-name-part taxon-name-part-type="species" reg="vertebralis">vertebralis</tp:taxon-name-part></tp:taxon-name></italic>
                </td><td rowspan="1" colspan="1">0.17</td><td rowspan="1" colspan="1">0.17</td><td rowspan="1" colspan="1">0.17</td><td rowspan="1" colspan="1">0.17</td><td rowspan="1" colspan="1">0.17</td><td rowspan="1" colspan="1">0.17</td><td rowspan="1" colspan="1">0.15</td><td rowspan="1" colspan="1">0.16</td><td rowspan="1" colspan="1">0.15</td><td rowspan="1" colspan="1">0.17</td><td rowspan="1" colspan="1">0.16</td><td rowspan="1" colspan="1">0.19</td><td rowspan="1" colspan="1">0.18</td><td rowspan="1" colspan="1">0.18</td><td rowspan="1" colspan="1">0.16</td><td rowspan="1" colspan="1">0.17</td><td rowspan="1" colspan="1">0.17</td></tr></tbody></table></table-wrap></tp:treatment-sec><ref-list><ref id="B47"><mixed-citation xmlns:xlink="http://www.w3.org/1999/xlink" xlink:type="simple"><person-group><name name-style="western"><surname>Van Teijlingen</surname><given-names>K</given-names></name></person-group> (<year>2016</year>) <article-title>The ´will to improve´ at the mining frontier: Neo-extractivism, development and governmentality in the Ecuadorian Amazon.</article-title><source>Extractive Industries and Society</source><volume>3</volume>: <fpage>902</fpage>–<lpage>911</lpage>. <ext-link xlink:type="simple" ext-link-type="doi" xlink:href="10.1016/j.exis.2016.10.009">https://doi.org/10.1016/j.exis.2016.10.009</ext-link></mixed-citation></ref><ref id="B10"><mixed-citation xmlns:xlink="http://www.w3.org/1999/xlink" xlink:type="simple"><institution xlink:type="simple">IUCN</institution> (<year>2012</year>) IUCN Red List Categories and Criteria: Version 3.1. Second edition. IUCN, Gland, Switzerland and Cambridge, UK, iv + 32 pp.</mixed-citation></ref></ref-list></tp:taxon-treatment>
