# Supplementary material for: Systematics of Pholidobolus lizards (Squamata, Gymnophthalmidae) from southern Ecuador, with descriptions of four new species
Source: Zookeys. 2020 Jul 29;954:109–56. doi: 10.3897/zookeys.954.50667 (PMC7406543; doi:10.3897/zookeys.954.50667)
Supplement: XML Treatment for Pholidobolus condor [file zookeys.954.50667-treatment2.xml]

<!DOCTYPE tp:taxon-treatment
  PUBLIC "-//TaxonX//DTD Taxonomic Treatment Publishing DTD v0 20100105//EN" "tax-treatment-NSO.dtd">
<tp:taxon-treatment xmlns:tp="http://www.plazi.org/taxpub"><tp:treatment-meta><kwd-group><label>Taxon classification</label><kwd><named-content xmlns:xlink="http://www.w3.org/1999/xlink" content-type="kingdom">Animalia</named-content></kwd><kwd><named-content xmlns:xlink="http://www.w3.org/1999/xlink" content-type="order">Squamata </named-content></kwd><kwd><named-content xmlns:xlink="http://www.w3.org/1999/xlink" content-type="family">Gymnophthalmidae</named-content></kwd></kwd-group><mixed-citation publication-type="journal"><person-group><name><surname>Parra</surname><given-names>Vanessa</given-names></name><name><surname>Nunes</surname><given-names>Pedro M. Sales</given-names></name><name><surname>Torres-Carvajal</surname><given-names>Omar</given-names></name></person-group><article-title>Systematics of <italic><tp:taxon-name><tp:taxon-name-part taxon-name-part-type="genus" reg="Pholidobolus">Pholidobolus</tp:taxon-name-part></tp:taxon-name></italic> lizards (<tp:taxon-name><tp:taxon-name-part taxon-name-part-type="order">Squamata</tp:taxon-name-part></tp:taxon-name>, <tp:taxon-name><tp:taxon-name-part taxon-name-part-type="family">Gymnophthalmidae</tp:taxon-name-part></tp:taxon-name>) from southern Ecuador, with descriptions of four new species</article-title><source>Zookeys</source><day>29</day><month>7</month><year>2020</year><volume>954</volume><fpage>109</fpage><lpage>156</lpage><pub-id pub-id-type="doi">10.3897/zookeys.954.50667</pub-id></mixed-citation></tp:treatment-meta><tp:nomenclature><tp:taxon-name><object-id xmlns:xlink="http://www.w3.org/1999/xlink" content-type="arpha" xlink:type="simple">B67910B2-60EE-54F5-B489-77705A7EA8A0</object-id>
            <tp:taxon-name-part taxon-name-part-type="genus" reg="Pholidobolus">Pholidobolus</tp:taxon-name-part>
            <tp:taxon-name-part taxon-name-part-type="species" reg="condor">condor</tp:taxon-name-part>
            <object-id xmlns:xlink="http://www.w3.org/1999/xlink" content-type="zoobank" xlink:type="simple">http://zoobank.org/BB38EC4E-634D-4728-BA30-412913E7D0E0</object-id>
          </tp:taxon-name><tp:taxon-status xmlns:xlink="http://www.w3.org/1999/xlink" xlink:type="simple">sp. nov.</tp:taxon-status><xref ref-type="fig" rid="F9">Figures 9</xref><xref ref-type="fig" rid="F10">, 10 Proposed standard English name: Condor cuilanes Proposed standard Spanish name: Cuilanes del Cóndor</xref></tp:nomenclature><tp:treatment-sec sec-type="Holotype" id="SECID0EJIEK"><title>Holotype.</title><p><named-content xmlns:xlink="http://www.w3.org/1999/xlink" content-type="dwc:institutional_code" xlink:type="simple">QCAZ</named-content> 15844 (Figs <xref ref-type="fig" rid="F9">9</xref>, <xref ref-type="fig" rid="F10">10</xref>), adult male, Ecuador, Provincia Morona Santiago, buffer zone of El Quimi Biological Reserve, plateau on the eastern side of El Quimi river valley, <named-content xmlns:xlink="http://www.w3.org/1999/xlink" content-type="dwc:verbatimCoordinates" xlink:type="simple"><named-content content-type="geo-json" specific-use="{&#34;type&#34;:&#34;Point&#34;,&#34;coordinates&#34;:[-78.369000,-3.518920]}" id="NCID0E6IEK" xlink:type="simple">3.51892S, 78.3690W</named-content></named-content>, WGS84, 2209 m, 11 July 2017, collected by Diego Almeida, Darwin Núñez, Eloy Nusirquia, Alex Achig and Ricardo Gavilanes.</p><fig id="F9" position="float" orientation="portrait"><object-id xmlns:xlink="http://www.w3.org/1999/xlink" content-type="doi" xlink:type="simple">10.3897/zookeys.954.50667.figure9</object-id><object-id xmlns:xlink="http://www.w3.org/1999/xlink" content-type="arpha" xlink:type="simple">F22B98BB-C3F9-5809-BA89-F9A8201CE088</object-id><label>Figure 9.</label><caption><p>Holotype of <italic><tp:taxon-name><tp:taxon-name-part taxon-name-part-type="genus" reg="Pholidobolus">Pholidobolus</tp:taxon-name-part> <tp:taxon-name-part taxon-name-part-type="species" reg="condor">condor</tp:taxon-name-part></tp:taxon-name></italic> sp. nov. (<named-content xmlns:xlink="http://www.w3.org/1999/xlink" content-type="dwc:institutional_code" xlink:type="simple">QCAZ</named-content> 15844) in dorsal (<bold>A</bold>), ventral (<bold>B</bold>), and lateral (<bold>C</bold>) views. Male, <abbrev xmlns:xlink="http://www.w3.org/1999/xlink" xlink:title="snout-vent length" id="ABBRID0ECKEK" xlink:type="simple">SVL</abbrev> = 42.7 mm. Preserved specimen (<bold>A</bold>); live specimen (<bold>B, C</bold>). Photographs by Malki Bustos.</p></caption><graphic xmlns:xlink="http://www.w3.org/1999/xlink" xlink:href="zookeys-954-109-g009.jpg" position="float" orientation="portrait" xlink:type="simple" id="oo_437426.jpg"><uri content-type="original_file" xlink:type="simple">https://binary.pensoft.net/fig/437426</uri></graphic></fig></tp:treatment-sec><tp:treatment-sec sec-type="Paratypes (3)" id="SECID0EPKEK"><title>Paratypes (3).</title><p>Ecuador: Provincia Morona Santiago: <named-content xmlns:xlink="http://www.w3.org/1999/xlink" content-type="dwc:institutional_code" xlink:type="simple">QCAZ</named-content> 16790 (hatchling), El Quimi Biological Reserve, base camp towards old heliport (high zone), <named-content xmlns:xlink="http://www.w3.org/1999/xlink" content-type="dwc:verbatimCoordinates" xlink:type="simple"><named-content content-type="geo-json" specific-use="{&#34;type&#34;:&#34;Point&#34;,&#34;coordinates&#34;:[-78.368970,-3.518940]}" id="NCID0E4KEK" xlink:type="simple">3.51894S, 78.36897W</named-content></named-content>, WGS84, 2226 m, 17 April 2018; <named-content xmlns:xlink="http://www.w3.org/1999/xlink" content-type="dwc:institutional_code" xlink:type="simple">QCAZ</named-content> 16788–89 (hatchlings), El Quimi Biological Reserve, near base camp, <named-content xmlns:xlink="http://www.w3.org/1999/xlink" content-type="dwc:verbatimCoordinates" xlink:type="simple"><named-content content-type="geo-json" specific-use="{&#34;type&#34;:&#34;Point&#34;,&#34;coordinates&#34;:[-78.391300,-3.518200]}" id="NCID0EKLEK" xlink:type="simple">3.5182S, 78.3913W</named-content></named-content>, WGS84, 1994 m, 12 April 2018, collected by Diego Almeida, Darwin Núñez, Eloy Nusirquia, Alex Achig and María del Mar Moretta.</p><fig id="F10" position="float" orientation="portrait"><object-id xmlns:xlink="http://www.w3.org/1999/xlink" content-type="doi" xlink:type="simple">10.3897/zookeys.954.50667.figure10</object-id><object-id xmlns:xlink="http://www.w3.org/1999/xlink" content-type="arpha" xlink:type="simple">326855FB-3DDB-5395-8F51-C010325BA3D0</object-id><label>Figure 10.</label><caption><p>Head of holotype of <italic><tp:taxon-name><tp:taxon-name-part taxon-name-part-type="genus" reg="Pholidobolus">Pholidobolus</tp:taxon-name-part> <tp:taxon-name-part taxon-name-part-type="species" reg="condor">condor</tp:taxon-name-part></tp:taxon-name></italic> sp. nov. (<named-content xmlns:xlink="http://www.w3.org/1999/xlink" content-type="dwc:institutional_code" xlink:type="simple">QCAZ</named-content> 15844) in lateral (<bold>A</bold>), dorsal (<bold>B</bold>), and ventral (<bold>C)</bold> views. Photographs by Valeria Chasiluisa. Scale bar: 5 mm.</p></caption><graphic xmlns:xlink="http://www.w3.org/1999/xlink" xlink:href="zookeys-954-109-g010.jpg" position="float" orientation="portrait" xlink:type="simple" id="oo_437427.jpg"><uri content-type="original_file" xlink:type="simple">https://binary.pensoft.net/fig/437427</uri></graphic></fig></tp:treatment-sec><tp:treatment-sec sec-type="diagnosis" id="SECID0ESMEK"><title>Diagnosis.</title><p><italic><tp:taxon-name><tp:taxon-name-part taxon-name-part-type="genus" reg="Pholidobolus">Pholidobolus</tp:taxon-name-part> <tp:taxon-name-part taxon-name-part-type="species" reg="condor">condor</tp:taxon-name-part></tp:taxon-name></italic> is unique among its congeners, except <italic><tp:taxon-name><tp:taxon-name-part taxon-name-part-type="genus" reg="Pholidobolus">P.</tp:taxon-name-part> <tp:taxon-name-part taxon-name-part-type="species" reg="samek">samek</tp:taxon-name-part></tp:taxon-name></italic> sp. nov., in having green dorsolateral stripes on the head. However, adult males of <italic><tp:taxon-name><tp:taxon-name-part taxon-name-part-type="genus" reg="Pholidobolus">P.</tp:taxon-name-part> <tp:taxon-name-part taxon-name-part-type="species" reg="condor">condor</tp:taxon-name-part></tp:taxon-name></italic> differ from those of <italic><tp:taxon-name><tp:taxon-name-part taxon-name-part-type="genus" reg="Pholidobolus">P.</tp:taxon-name-part> <tp:taxon-name-part taxon-name-part-type="species" reg="samek">samek</tp:taxon-name-part></tp:taxon-name></italic> sp. nov. in having lighter dorsolateral head stripes, and reddish flanks and venter. In addition, <italic><tp:taxon-name><tp:taxon-name-part taxon-name-part-type="genus" reg="Pholidobolus">P.</tp:taxon-name-part> <tp:taxon-name-part taxon-name-part-type="species" reg="ulisesi">ulisesi</tp:taxon-name-part></tp:taxon-name></italic>, <italic><tp:taxon-name><tp:taxon-name-part taxon-name-part-type="genus" reg="Pholidobolus">P.</tp:taxon-name-part> <tp:taxon-name-part taxon-name-part-type="species" reg="dicrus">dicrus</tp:taxon-name-part></tp:taxon-name></italic>, <italic><tp:taxon-name><tp:taxon-name-part taxon-name-part-type="genus" reg="Pholidobolus">P.</tp:taxon-name-part> <tp:taxon-name-part taxon-name-part-type="species" reg="hillisi">hillisi</tp:taxon-name-part></tp:taxon-name></italic>, and <italic><tp:taxon-name><tp:taxon-name-part taxon-name-part-type="genus" reg="Pholidobolus">P.</tp:taxon-name-part> <tp:taxon-name-part taxon-name-part-type="species" reg="vertebralis">vertebralis</tp:taxon-name-part></tp:taxon-name></italic> differ from <italic><tp:taxon-name><tp:taxon-name-part taxon-name-part-type="genus" reg="Pholidobolus">P.</tp:taxon-name-part> <tp:taxon-name-part taxon-name-part-type="species" reg="condor">condor</tp:taxon-name-part></tp:taxon-name></italic> (character states of <italic><tp:taxon-name><tp:taxon-name-part taxon-name-part-type="genus" reg="Pholidobolus">P.</tp:taxon-name-part> <tp:taxon-name-part taxon-name-part-type="species" reg="condor">condor</tp:taxon-name-part></tp:taxon-name></italic> in parentheses) in having a conspicuous light vertebral stripe (light vertebral stripe absent). <italic><tp:taxon-name><tp:taxon-name-part taxon-name-part-type="genus" reg="Pholidobolus">Pholidobolus</tp:taxon-name-part> <tp:taxon-name-part taxon-name-part-type="species" reg="affinis">affinis</tp:taxon-name-part></tp:taxon-name></italic>, <italic><tp:taxon-name><tp:taxon-name-part taxon-name-part-type="genus" reg="Pholidobolus">P.</tp:taxon-name-part> <tp:taxon-name-part taxon-name-part-type="species" reg="prefrontalis">prefrontalis</tp:taxon-name-part></tp:taxon-name></italic>, <italic><tp:taxon-name><tp:taxon-name-part taxon-name-part-type="genus" reg="Pholidobolus">P.</tp:taxon-name-part> <tp:taxon-name-part taxon-name-part-type="species" reg="dicrus">dicrus</tp:taxon-name-part></tp:taxon-name></italic>, <italic><tp:taxon-name><tp:taxon-name-part taxon-name-part-type="genus" reg="Pholidobolus">P.</tp:taxon-name-part> <tp:taxon-name-part taxon-name-part-type="species" reg="hillisi">hillisi</tp:taxon-name-part></tp:taxon-name></italic>, and <italic><tp:taxon-name><tp:taxon-name-part taxon-name-part-type="genus" reg="Pholidobolus">P.</tp:taxon-name-part> <tp:taxon-name-part taxon-name-part-type="species" reg="vertebralis">vertebralis</tp:taxon-name-part></tp:taxon-name></italic> further differ from <italic><tp:taxon-name><tp:taxon-name-part taxon-name-part-type="genus" reg="Pholidobolus">P.</tp:taxon-name-part> <tp:taxon-name-part taxon-name-part-type="species" reg="condor">condor</tp:taxon-name-part></tp:taxon-name></italic> in having prefrontal scales (prefrontal scales absent). Additionally, <italic><tp:taxon-name><tp:taxon-name-part taxon-name-part-type="genus" reg="Pholidobolus">P.</tp:taxon-name-part> <tp:taxon-name-part taxon-name-part-type="species" reg="condor">condor</tp:taxon-name-part></tp:taxon-name></italic> sp. nov. has fewer dorsal scales (26−30) than <italic><tp:taxon-name><tp:taxon-name-part taxon-name-part-type="genus" reg="Pholidobolus">P.</tp:taxon-name-part> <tp:taxon-name-part taxon-name-part-type="species" reg="affinis">affinis</tp:taxon-name-part></tp:taxon-name></italic> (45−55), <italic><tp:taxon-name><tp:taxon-name-part taxon-name-part-type="genus" reg="Pholidobolus">P.</tp:taxon-name-part> <tp:taxon-name-part taxon-name-part-type="species" reg="montium">montium</tp:taxon-name-part></tp:taxon-name></italic> (35−50), <italic><tp:taxon-name><tp:taxon-name-part taxon-name-part-type="genus" reg="Pholidobolus">P.</tp:taxon-name-part> <tp:taxon-name-part taxon-name-part-type="species" reg="prefrontalis">prefrontalis</tp:taxon-name-part></tp:taxon-name></italic> (37−46), <italic><tp:taxon-name><tp:taxon-name-part taxon-name-part-type="genus" reg="Pholidobolus">P.</tp:taxon-name-part> <tp:taxon-name-part taxon-name-part-type="species" reg="macbrydei">macbrydei</tp:taxon-name-part></tp:taxon-name></italic> (31−43), and <italic><tp:taxon-name><tp:taxon-name-part taxon-name-part-type="genus" reg="Pholidobolus">P.</tp:taxon-name-part> <tp:taxon-name-part taxon-name-part-type="species" reg="dolichoderes">dolichoderes</tp:taxon-name-part></tp:taxon-name></italic> sp. nov. (35−40). <italic><tp:taxon-name><tp:taxon-name-part taxon-name-part-type="genus" reg="Pholidobolus">Pholidobolus</tp:taxon-name-part> <tp:taxon-name-part taxon-name-part-type="species" reg="condor">condor</tp:taxon-name-part></tp:taxon-name></italic> can be further distinguished from <italic><tp:taxon-name><tp:taxon-name-part taxon-name-part-type="genus" reg="Pholidobolus">P.</tp:taxon-name-part> <tp:taxon-name-part taxon-name-part-type="species" reg="fascinatus">fascinatus</tp:taxon-name-part></tp:taxon-name></italic> sp. nov. by having widened medial scales on collar, and from <italic><tp:taxon-name><tp:taxon-name-part taxon-name-part-type="genus" reg="Pholidobolus">P.</tp:taxon-name-part> <tp:taxon-name-part taxon-name-part-type="species" reg="dolichoderes">dolichoderes</tp:taxon-name-part></tp:taxon-name></italic> sp. nov. by having fewer temporals (7–9 and 4–5, respectively), fewer ventrals (18–20 and 25–27), and fewer gulars (14–16 and 22–23).</p></tp:treatment-sec><tp:treatment-sec sec-type="description" id="SECID0ELVEK"><title>Characterization.</title><p>(1) Two (rarely three) supraoculars, anteriormost larger than posterior one; (2) prefrontals absent; (3) femoral pores absent; (4) four opaque lower eyelid scales; (5) scales on dorsal surface of neck striated or smooth, progressively striated from forelimbs to tail; (6) two rows of lateral granules at midbody; (7) 27−31 dorsal scales between occipital and posterior margin of hindlimb; (8) lateral body fold present; (9) keeled ventrolateral scales on each side absent; (10) dorsum dark brown with a narrow, pale brown stripe; (11) labial stripe white; (12) flanks of body dark brown or gray; (13) hemipenial body cylindrical with distinctive capitular groove.</p></tp:treatment-sec><tp:treatment-sec sec-type="description" id="SECID0EQVEK"><title>Description of holotype.</title><p>Adult male (<named-content xmlns:xlink="http://www.w3.org/1999/xlink" content-type="dwc:institutional_code" xlink:type="simple">QCAZ</named-content> 15844) (Figs <xref ref-type="fig" rid="F9">9</xref>, <xref ref-type="fig" rid="F10">10</xref>); <abbrev xmlns:xlink="http://www.w3.org/1999/xlink" xlink:title="snout-vent length" id="ABBRID0EDWEK" xlink:type="simple">SVL</abbrev> 42.7 mm; <abbrev xmlns:xlink="http://www.w3.org/1999/xlink" xlink:title="Tail length" id="ABBRID0EHWEK" xlink:type="simple">TL</abbrev> 74.8 mm; dorsal and lateral head scales juxtaposed, finely wrinkled; rostral hexagonal, 1.67 times as wide as high; frontonasal quadrangular, slightly bigger than frontal, laterally in contact with nasal, loreal and first superciliary; prefrontal scales absent; frontal pentagonal, longer than wide, wider anteriorly, in contact with first superciliary and supraocular; frontoparietals hexagonal, longer than wide, slightly wider in the middle, each in contact laterally with supraocular II; interparietal octagonal, with a short medial suture posteriorly, lateral borders nearly parallel to each other; parietals larger than interparietal, hexagonal and positioned anterolaterally to interparietal, each in contact laterally with supraocular II and dorsalmost postocular; postparietals three, medial scale smaller than lateral ones; eight supralabials, fourth one longest and below center of eye; six infralabials, fourth one below center of eye; temporals enlarged, irregularly hexagonal, smooth; two large and smooth supratemporals; nasal shield slightly divided above nostril, irregularly pentagonal, longer than high, in contact with rostral anteriorly, first and second supralabials ventrally, frontonasal dorsally, loreal posterodorsally and frenocular posteroventrally; nostril on ventral aspect of nasal, directed laterally; loreal quadrangular, slightly wider dorsally, not in contact with supralabials; frenocular higher than long, in contact with nasal; nasal separating loreal from supralabials; two supraoculars, anteriormost one the widest; four elongate superciliaries, anteriormost enlarged, in contact with loreal; palpebral disc divided into five pigmented scales; four suboculars, anteriormost three elongated and homogeneous in size, posteriormost widest; two postoculars, the dorsalmost wider than the other; ear opening vertically oval, without denticulate margins; tympanum recessed into a shallow auditory meatus; mental wider than long; postmental pentagonal, slightly wider than long, followed posteriorly by three pairs of genials, the anterior two pairs in contact medially and the third pair separated by postgenials; all genials in contact with infralabials; gulars imbricate, smooth, widened in two longitudinal rows; posterior row of gulars (collar) with nine scales, the medial three slightly widened.</p><p>Nuchal scales slightly smaller than dorsals, except for the anteriormost that are widened; scales on sides of neck small and granular; dorsal scales elongate, imbricate, arranged in transverse rows; scales on dorsal surface of neck striated, becoming progressively keeled from forelimbs to tail; dorsal scales between occipital and posterior margin of hindlimbs 27; dorsal scale rows in a transverse line at midbody 27; one longitudinal row of smooth, enlarged ventrolateral scales on each side; dorsals separated from ventrals by two rows of small scales at the level of 13<sup>th</sup> row of ventrals; lateral body fold between fore and hindlimbs present; ventrals smooth, wider than long, arranged in 20 transverse rows between collar fold and preanals; six ventral scales in a transverse row at midbody; subcaudals smooth; axillary region with granular scales; scales on dorsal surface of forelimb striated, imbricate; scales on ventral surface of forelimb granular; two thick, smooth thenar scales; supradigitals (left/right) 3/3 on finger I, 6/6 on II, 8/8 on III, 9/9 on IV, 6/6 on V; supradigitals 3/3 on toe I, 6/6 on II, 9/9 on III, 12/12 on IV, 7/7 on V; subdigital lamellae of finger I, II, III, and V single, on finger IV few scales in the middle paired; subdigital lamellae 6/6 on finger I, 11/11 on II, 15/15 on III, 17/16 on IV, 10/10 on V; subdigital lamellae on toes I and II single, on toes III, IV and V paired, except for two or three distalmost subdigitals; subdigital lamellae 7/6 on toe I, 12/12 on II, 15/16 on III, 22/22 on IV, 12/12 on V; groin region with small, juxtaposed scales; scales on dorsal surface of hindlimbs striated and imbricate; scales on ventral surface of hindlimbs smooth; scales on posterior surface of hindlimbs granular; femoral pores absent; preanal pores absent; cloacal plate paired, bordered by four scales anteriorly, of which the two medialmost are enlarged.</p><p>Additional measurements (mm) and proportions of the holotype: <abbrev xmlns:xlink="http://www.w3.org/1999/xlink" xlink:title="head length" id="ABBRID0ERWEK" xlink:type="simple">HL</abbrev> 11.0; <abbrev xmlns:xlink="http://www.w3.org/1999/xlink" xlink:title="head width" id="ABBRID0EVWEK" xlink:type="simple">HW</abbrev> 6.6; <abbrev xmlns:xlink="http://www.w3.org/1999/xlink" xlink:title="shank length" id="ABBRID0EZWEK" xlink:type="simple">ShL</abbrev> 5.8; <abbrev xmlns:xlink="http://www.w3.org/1999/xlink" xlink:title="axilla-groin distance" id="ABBRID0E4WEK" xlink:type="simple">AGD</abbrev> 20.4; <abbrev xmlns:xlink="http://www.w3.org/1999/xlink" xlink:title="Tail length" id="ABBRID0EBXEK" xlink:type="simple">TL</abbrev>/<abbrev xmlns:xlink="http://www.w3.org/1999/xlink" xlink:title="snout-vent length" id="ABBRID0EFXEK" xlink:type="simple">SVL</abbrev> 1.7; <abbrev xmlns:xlink="http://www.w3.org/1999/xlink" xlink:title="head length" id="ABBRID0EJXEK" xlink:type="simple">HL</abbrev>/<abbrev xmlns:xlink="http://www.w3.org/1999/xlink" xlink:title="snout-vent length" id="ABBRID0ENXEK" xlink:type="simple">SVL</abbrev> 0.3; <abbrev xmlns:xlink="http://www.w3.org/1999/xlink" xlink:title="head width" id="ABBRID0ERXEK" xlink:type="simple">HW</abbrev>/<abbrev xmlns:xlink="http://www.w3.org/1999/xlink" xlink:title="snout-vent length" id="ABBRID0EVXEK" xlink:type="simple">SVL</abbrev> 0.2; <abbrev xmlns:xlink="http://www.w3.org/1999/xlink" xlink:title="shank length" id="ABBRID0EZXEK" xlink:type="simple">ShL</abbrev>/<abbrev xmlns:xlink="http://www.w3.org/1999/xlink" xlink:title="snout-vent length" id="ABBRID0E4XEK" xlink:type="simple">SVL</abbrev> 0.1; <abbrev xmlns:xlink="http://www.w3.org/1999/xlink" xlink:title="axilla-groin distance" id="ABBRID0EBYEK" xlink:type="simple">AGD</abbrev>/<abbrev xmlns:xlink="http://www.w3.org/1999/xlink" xlink:title="snout-vent length" id="ABBRID0EFYEK" xlink:type="simple">SVL</abbrev> 0.5.</p></tp:treatment-sec><tp:treatment-sec sec-type="Color of holotype in life" id="SECID0EJYEK"><title>Color of holotype in life.</title><p>Dorsal background from head to base of tail dark brown, with a golden brown vertebral stripe extending from occiput to tail; greenish cream dorsolateral stripes on head, becoming light brown on posterior part of body; white longitudinal stripe extending from first supralabial to shoulder; sides of neck, flanks and limbs dark brown; chocolate brown narrow stripe extending from tympanum to arm insertion; ventrolateral region of body grayish brown; throat reddish cream; chest, belly, base of tail and lateral region of tail bright orange, with brown marks in some scales; ventral surface of hind limbs with orange diffuse marks (Fig. <xref ref-type="fig" rid="F9">9B,C</xref>).</p></tp:treatment-sec><tp:treatment-sec sec-type="Color of holotype in preservative" id="SECID0ETYEK"><title>Color of holotype in preservative.</title><p>Dorsal background uniformly dark brown with a grayish brown middorsal stripe extending from occiput onto tail; dorsolateral stripe distinct, pale gray, extending from snout to near base of tail; head brown dorsally (rostral, frontonasal, frontal, frontoparietals and supraoculars) and dark brown laterally; white longitudinal stripe extending from first supralabial to forelimb; lateral aspect of neck dark brown with a dorsolateral light brown stripe extending posteriorly along flanks to hindlimbs; flanks grayish brown; tail dark brown dorsally and bronze laterally; ventral surface of head gray, with dirty cream genials and scattered black marks; chest, belly and ventral surface of tail light gray with light red spots; ventral surface of limbs dark gray (Fig. <xref ref-type="fig" rid="F9">9A</xref>).</p></tp:treatment-sec><tp:treatment-sec sec-type="variation" id="SECID0E4YEK"><title>Variations.</title><p>Measurements and scale counts of <italic><tp:taxon-name><tp:taxon-name-part taxon-name-part-type="genus" reg="Pholidobolus">Pholidobolus</tp:taxon-name-part> <tp:taxon-name-part taxon-name-part-type="species" reg="condor">condor</tp:taxon-name-part></tp:taxon-name></italic> are presented in Table <xref ref-type="table" rid="T6">6</xref>. Supraoculars three on left side in specimen <named-content xmlns:xlink="http://www.w3.org/1999/xlink" content-type="dwc:institutional_code" xlink:type="simple">QCAZ</named-content> 16789; supralabials six in <named-content xmlns:xlink="http://www.w3.org/1999/xlink" content-type="dwc:institutional_code" xlink:type="simple">QCAZ</named-content> 16789 and 16790, and seven in <named-content xmlns:xlink="http://www.w3.org/1999/xlink" content-type="dwc:institutional_code" xlink:type="simple">QCAZ</named-content> 16788; two quadrangular frontonasals in <named-content xmlns:xlink="http://www.w3.org/1999/xlink" content-type="dwc:institutional_code" xlink:type="simple">QCAZ</named-content> 16788; transverse rows of ventral scales between collar fold and preanals 18 in <named-content xmlns:xlink="http://www.w3.org/1999/xlink" content-type="dwc:institutional_code" xlink:type="simple">QCAZ</named-content> 16788 and 19 in <named-content xmlns:xlink="http://www.w3.org/1999/xlink" content-type="dwc:institutional_code" xlink:type="simple">QCAZ</named-content> 16790. Hatchlings with eight (<named-content xmlns:xlink="http://www.w3.org/1999/xlink" content-type="dwc:institutional_code" xlink:type="simple">QCAZ</named-content> 16788–89) or six (<named-content xmlns:xlink="http://www.w3.org/1999/xlink" content-type="dwc:institutional_code" xlink:type="simple">QCAZ</named-content> 16790) posterior gular (collar) scales. Unlike the adult male, hatchlings lack reddish color on tail.</p><table-wrap id="T6" position="float" orientation="portrait"><label>Table 6.</label><caption><p>Summary of morphological characters and measurements (mm) of <italic><tp:taxon-name><tp:taxon-name-part taxon-name-part-type="genus" reg="Pholidobolus">Pholidobolus</tp:taxon-name-part> <tp:taxon-name-part taxon-name-part-type="species" reg="samek">samek</tp:taxon-name-part></tp:taxon-name></italic> sp. nov., <italic><tp:taxon-name><tp:taxon-name-part taxon-name-part-type="genus" reg="Pholidobolus">P.</tp:taxon-name-part> <tp:taxon-name-part taxon-name-part-type="species" reg="condor">condor</tp:taxon-name-part></tp:taxon-name></italic> sp. nov., <italic><tp:taxon-name><tp:taxon-name-part taxon-name-part-type="genus" reg="Pholidobolus">P.</tp:taxon-name-part> <tp:taxon-name-part taxon-name-part-type="species" reg="dolichoderes">dolichoderes</tp:taxon-name-part></tp:taxon-name></italic> sp. nov., and <italic><tp:taxon-name><tp:taxon-name-part taxon-name-part-type="genus" reg="Pholidobolus">P.</tp:taxon-name-part> <tp:taxon-name-part taxon-name-part-type="species" reg="fascinatus">fascinatus</tp:taxon-name-part></tp:taxon-name></italic> sp. nov. Range (first line) and mean ± standard deviation (second line) are presented.</p></caption><table id="TID0EC3EK" rules="all"><tbody><tr><th rowspan="1" colspan="1">Character</th><th rowspan="1" colspan="1"><italic><tp:taxon-name><tp:taxon-name-part taxon-name-part-type="genus" reg="Pholidobolus">P.</tp:taxon-name-part> <tp:taxon-name-part taxon-name-part-type="species" reg="samek">samek</tp:taxon-name-part></tp:taxon-name></italic> sp. nov. N = 7 (adults = 3)</th><th rowspan="1" colspan="1"><italic><tp:taxon-name><tp:taxon-name-part taxon-name-part-type="genus" reg="Pholidobolus">P.</tp:taxon-name-part> <tp:taxon-name-part taxon-name-part-type="species" reg="condor">condor</tp:taxon-name-part></tp:taxon-name></italic> sp. nov. N = 4 (adults = 1)</th><th rowspan="1" colspan="1"><italic><tp:taxon-name><tp:taxon-name-part taxon-name-part-type="genus" reg="Pholidobolus">P.</tp:taxon-name-part> <tp:taxon-name-part taxon-name-part-type="species" reg="dolichoderes">dolichoderes</tp:taxon-name-part></tp:taxon-name></italic> sp. nov. N = 5 (adults = 3)</th><th rowspan="1" colspan="1"><italic><tp:taxon-name><tp:taxon-name-part taxon-name-part-type="genus" reg="Pholidobolus">P.</tp:taxon-name-part> <tp:taxon-name-part taxon-name-part-type="species" reg="fascinatus">fascinatus</tp:taxon-name-part></tp:taxon-name></italic> sp. nov. N = 27 (adults = 4)</th></tr><tr><td rowspan="1" colspan="1">Scales along margin of upper jaw</td><td rowspan="1" colspan="1">7–10 (9.14 ± 1.07)</td><td rowspan="1" colspan="1">8–9 (8.75 ± 0.5)</td><td rowspan="1" colspan="1">9–11 (10.2 ± 0.84)</td><td rowspan="1" colspan="1">7–10 (8.36 ± 0.91)</td></tr><tr><td rowspan="1" colspan="1">Scales along margin of lower jaw</td><td rowspan="1" colspan="1">8–9 (8.25 ± 0.5)</td><td rowspan="1" colspan="1">5–10 (7.14 ± 2.67)</td><td rowspan="1" colspan="1">10–11 (10.2 ± 0.45)</td><td rowspan="1" colspan="1">4–10 (7.4 ± 1.58)</td></tr><tr><td rowspan="1" colspan="1">Gulars</td><td rowspan="1" colspan="1">15–18 (16.71 ± 1.11)</td><td rowspan="1" colspan="1">14–16 (15 ± 0.82)</td><td rowspan="1" colspan="1">22–23 (22.8 ± 0.48)</td><td rowspan="1" colspan="1">14–17 (15.72 ± 0.89)</td></tr><tr><td rowspan="1" colspan="1">Ventrals in transverse row at midbody</td><td rowspan="1" colspan="1">19–21 (20 ± 0.82)</td><td rowspan="1" colspan="1">18–20 (19 ± 1.15)</td><td rowspan="1" colspan="1">25–27 (25.8 ± 0.84)</td><td rowspan="1" colspan="1">21–25 (22.96 ± 1.21)</td></tr><tr><td rowspan="1" colspan="1">Dorsals from occiput to base of tail</td><td rowspan="1" colspan="1">27–29 (27.71 ± 0.76)</td><td rowspan="1" colspan="1">26–30 (27.75 ± 1.71)</td><td rowspan="1" colspan="1">35–40 (36.8 ± 2.05)</td><td rowspan="1" colspan="1">32–37 (34.64 ± 1.19)</td></tr><tr><td rowspan="1" colspan="1">Temporals</td><td rowspan="1" colspan="1">4–5 (4.14 ± 0.38)</td><td rowspan="1" colspan="1">4–5 (4.25 ± 0.5)</td><td rowspan="1" colspan="1">7–9 (8 ± 0.70)</td><td rowspan="1" colspan="1">3–5 (3.44 ± 0.65)</td></tr><tr><td rowspan="1" colspan="1">Scales around midbody</td><td rowspan="1" colspan="1">25–32 (27.71 ± 2.75)</td><td rowspan="1" colspan="1">27–30 (28 ± 1.41)</td><td rowspan="1" colspan="1">31–33 (32.2 ± 0.84)</td><td rowspan="1" colspan="1">28–34 (30.96 ± 1.79)</td></tr><tr><td rowspan="1" colspan="1">Scales around tail</td><td rowspan="1" colspan="1">14–16 (15 ± 0.81)</td><td rowspan="1" colspan="1">14–20 (17.86 ± 2.73)</td><td rowspan="1" colspan="1">18–19 (18.6 ± 0.55)</td><td rowspan="1" colspan="1">18–22 (20.32 ± 1.18)</td></tr><tr><td rowspan="1" colspan="1">Lower eyelid scales</td><td rowspan="1" colspan="1">4–5 (4.14 ± 0.38)</td><td rowspan="1" colspan="1">5</td><td rowspan="1" colspan="1">4–6 (4.8 ± 0.84)</td><td rowspan="1" colspan="1">4–6 (5.04 ± 0.61)</td></tr><tr><td rowspan="1" colspan="1">Gular (collar) scales</td><td rowspan="1" colspan="1">6–8 (7.14 ± 0.9)</td><td rowspan="1" colspan="1">6–9 (7.75 ± 1.26)</td><td rowspan="1" colspan="1">6–8 (6.4 ± 0.89)</td><td rowspan="1" colspan="1">9–12 (10.28 ± 0.73)</td></tr><tr><td rowspan="1" colspan="1">Head length in adults</td><td rowspan="1" colspan="1">9.9–11.4 (10.76 ± 0.77)</td><td rowspan="1" colspan="1">11</td><td rowspan="1" colspan="1">9.7–10.6 (10.05 ± 0.46)</td><td rowspan="1" colspan="1">8.9–12.3 (10.22 ± 1.80)</td></tr><tr><td rowspan="1" colspan="1">Head width in adults</td><td rowspan="1" colspan="1">6.5–7.4 (6.93 ± 0.48)</td><td rowspan="1" colspan="1">6.6</td><td rowspan="1" colspan="1">6.2–6.3 (6.26 ± 0.05)</td><td rowspan="1" colspan="1">6.6–9.2 (7.58 ± 1.45)</td></tr><tr><td rowspan="1" colspan="1"><abbrev xmlns:xlink="http://www.w3.org/1999/xlink" xlink:title="snout-vent length" id="ABBRID0EYEFK" xlink:type="simple">SVL</abbrev> in adults</td><td rowspan="1" colspan="1">41.6–49.3 (45.89 ± 3.89)</td><td rowspan="1" colspan="1">42.7</td><td rowspan="1" colspan="1">41.1–50.6 (45.75 ± 4.74)</td><td rowspan="1" colspan="1">42.6–52.5 (47.3 ± 4.98)</td></tr></tbody></table></table-wrap></tp:treatment-sec><tp:treatment-sec sec-type="distribution" id="SECID0EIFFK"><title>Distribution and natural history.</title><p><italic><tp:taxon-name><tp:taxon-name-part taxon-name-part-type="genus" reg="Pholidobolus">Pholidobolus</tp:taxon-name-part> <tp:taxon-name-part taxon-name-part-type="species" reg="condor">condor</tp:taxon-name-part></tp:taxon-name></italic> occurs in Cordillera del Cóndor in southeastern Ecuador at elevations between 1994–2226 m. The new species is known from El Quimi Biological Reserve in Morona Santiago province (Fig. <xref ref-type="fig" rid="F7">7</xref>). The holotype was found active at 21h14 at the base of a bromeliad on a sandstone plateau of shrub vegetation (Fig. <xref ref-type="fig" rid="F11">11</xref>).</p><fig id="F11" position="float" orientation="portrait"><object-id xmlns:xlink="http://www.w3.org/1999/xlink" content-type="doi" xlink:type="simple">10.3897/zookeys.954.50667.figure11</object-id><object-id xmlns:xlink="http://www.w3.org/1999/xlink" content-type="arpha" xlink:type="simple">01D72C0A-CF47-5976-86A1-8129D7F37E8C</object-id><label>Figure 11.</label><caption><p>Habitat of <italic><tp:taxon-name><tp:taxon-name-part taxon-name-part-type="genus" reg="Pholidobolus">Pholidobolus</tp:taxon-name-part> <tp:taxon-name-part taxon-name-part-type="species" reg="condor">condor</tp:taxon-name-part></tp:taxon-name></italic> sp. nov. at El Quimi Biological Reserve, Ecuador. Photographs by Álvaro Pérez.</p></caption><graphic xmlns:xlink="http://www.w3.org/1999/xlink" xlink:href="zookeys-954-109-g011.jpg" position="float" orientation="portrait" xlink:type="simple" id="oo_437429.jpg"><uri content-type="original_file" xlink:type="simple">https://binary.pensoft.net/fig/437429</uri></graphic></fig><p>Several eggs were found within a bromeliad, suggesting that females of <italic><tp:taxon-name><tp:taxon-name-part taxon-name-part-type="genus" reg="Pholidobolus">P.</tp:taxon-name-part> <tp:taxon-name-part taxon-name-part-type="species" reg="condor">condor</tp:taxon-name-part></tp:taxon-name></italic> lay their eggs in communal nests. Four eggs that were found on the ground at the base of bromeliads and under a trunk were incubated in sphagnum and perlite in captivity for approximately three months. On average, hatchlings weighted 0.4 g and were 23.7 mm in <abbrev xmlns:xlink="http://www.w3.org/1999/xlink" xlink:title="snout-vent length" id="ABBRID0EGHFK" xlink:type="simple">SVL</abbrev>.</p></tp:treatment-sec><tp:treatment-sec sec-type="conservation status" id="SECID0EKHFK"><title>Conservation status.</title><p><italic><tp:taxon-name><tp:taxon-name-part taxon-name-part-type="genus" reg="Pholidobolus">Pholidobolus</tp:taxon-name-part> <tp:taxon-name-part taxon-name-part-type="species" reg="condor">condor</tp:taxon-name-part></tp:taxon-name></italic> is only known from Cordillera del Cóndor in southeastern Ecuador. This area is currently threatened by mining activities (<xref ref-type="bibr" rid="B33">Ron et al. 2018</xref>; <xref ref-type="bibr" rid="B46">Valencia et al. 2017</xref>; <xref ref-type="bibr" rid="B47">Van Teijlingen 2016</xref>). Habitat destruction and fragmentation is evident at a distance of ~11 km from the collection sites (<xref ref-type="bibr" rid="B20">Mazabanda et al. 2018</xref>). Because of the small known distribution and habitat disturbance, we suggest assigning <italic><tp:taxon-name><tp:taxon-name-part taxon-name-part-type="genus" reg="Pholidobolus">P.</tp:taxon-name-part> <tp:taxon-name-part taxon-name-part-type="species" reg="condor">condor</tp:taxon-name-part></tp:taxon-name></italic> to the Critically Endangered category under criteria B1a, b(iii); C1; D, according to <xref ref-type="bibr" rid="B10">IUCN (2012)</xref> guidelines.</p></tp:treatment-sec><tp:treatment-sec sec-type="etymology" id="SECID0E1IFK"><title>Etymology.</title><p>The specific epithet <italic><tp:taxon-name><tp:taxon-name-part taxon-name-part-type="genus" reg="Pholidobolus"/><tp:taxon-name-part taxon-name-part-type="species" reg="condor">condor</tp:taxon-name-part></tp:taxon-name></italic> refers to Cordillera del Cóndor, where the new species was discovered. The Cordillera del Cóndor is an eastern outlier of the main Andean chain, where a significant number of species have been discovered in the last decade (<xref ref-type="bibr" rid="B2">Brito et al. 2017</xref>; <xref ref-type="bibr" rid="B8">Huamantupa-Chuquimaco and Neill 2018</xref>; <xref ref-type="bibr" rid="B33">Ron et al. 2018</xref>; <xref ref-type="bibr" rid="B39">Torres-Carvajal et al. 2009</xref>; <xref ref-type="bibr" rid="B46">Valencia et al. 2017</xref>).</p></tp:treatment-sec><tp:treatment-sec sec-type="remarks" id="SECID0E5JFK"><title>Remarks.</title><p>See remarks on <italic><tp:taxon-name><tp:taxon-name-part taxon-name-part-type="genus" reg="Pholidobolus">Pholidobolus</tp:taxon-name-part> <tp:taxon-name-part taxon-name-part-type="species" reg="samek">samek</tp:taxon-name-part></tp:taxon-name></italic> sp. nov. above.</p></tp:treatment-sec><tp:treatment-sec><!--Section generated to contain objects referenced in tp:taxon-treatment.--><fig id="F7" position="float" orientation="portrait"><object-id xmlns:xlink="http://www.w3.org/1999/xlink" content-type="doi" xlink:type="simple">10.3897/zookeys.954.50667.figure7</object-id><object-id xmlns:xlink="http://www.w3.org/1999/xlink" content-type="arpha" xlink:type="simple">B7585997-AF88-5F8F-8B66-1B74D8D5FE57</object-id><label>Figure 7.</label><caption><p>Distribution of samples of the “<italic><tp:taxon-name><tp:taxon-name-part taxon-name-part-type="genus" reg="Pholidobolus">Pholidobolus</tp:taxon-name-part> <tp:taxon-name-part taxon-name-part-type="species" reg="macbrydei">macbrydei</tp:taxon-name-part></tp:taxon-name></italic>” species complex included in phylogenetic analyses. Circles correspond to four new species described in this paper: <italic><tp:taxon-name><tp:taxon-name-part taxon-name-part-type="genus" reg="Pholidobolus">P.</tp:taxon-name-part> <tp:taxon-name-part taxon-name-part-type="species" reg="samek">samek</tp:taxon-name-part></tp:taxon-name></italic> sp. nov. (red), <italic><tp:taxon-name><tp:taxon-name-part taxon-name-part-type="genus" reg="Pholidobolus">P.</tp:taxon-name-part> <tp:taxon-name-part taxon-name-part-type="species" reg="condor">condor</tp:taxon-name-part></tp:taxon-name></italic> sp. nov. (blue), <italic><tp:taxon-name><tp:taxon-name-part taxon-name-part-type="genus" reg="Pholidobolus">P.</tp:taxon-name-part> <tp:taxon-name-part taxon-name-part-type="species" reg="dolichoderes">dolichoderes</tp:taxon-name-part></tp:taxon-name></italic> sp. nov. (brown), and <italic><tp:taxon-name><tp:taxon-name-part taxon-name-part-type="genus" reg="Pholidobolus">P.</tp:taxon-name-part> <tp:taxon-name-part taxon-name-part-type="species" reg="fascinatus">fascinatus</tp:taxon-name-part></tp:taxon-name></italic> sp. nov. (green). Triangles are “<italic><tp:taxon-name><tp:taxon-name-part taxon-name-part-type="genus" reg="Pholidobolus">Pholidobolus</tp:taxon-name-part> <tp:taxon-name-part taxon-name-part-type="species" reg="macbrydei">macbrydei</tp:taxon-name-part></tp:taxon-name></italic>” clades as illustrated in the phylogenetic tree (Fig. <xref ref-type="fig" rid="F1">1</xref>): <bold>A</bold> (green) <bold>B</bold> (white) <bold>C</bold>
               (red) <bold>D</bold> (blue) <bold>E</bold> (black) <bold>F</bold> (turquoise). Orange diamond corresponds to type locality of <italic><tp:taxon-name><tp:taxon-name-part taxon-name-part-type="genus" reg="Pholidobolus">P.</tp:taxon-name-part> <tp:taxon-name-part taxon-name-part-type="species" reg="macbrydei">macbrydei</tp:taxon-name-part></tp:taxon-name></italic>. This map was created in QGIS v3.10.</p></caption><graphic xmlns:xlink="http://www.w3.org/1999/xlink" xlink:href="zookeys-954-109-g007.jpg" position="float" orientation="portrait" xlink:type="simple" id="oo_437424.jpg"><uri content-type="original_file" xlink:type="simple">https://binary.pensoft.net/fig/437424</uri></graphic></fig><fig id="F1" position="float" orientation="portrait"><object-id xmlns:xlink="http://www.w3.org/1999/xlink" content-type="doi" xlink:type="simple">10.3897/zookeys.954.50667.figure1</object-id><object-id xmlns:xlink="http://www.w3.org/1999/xlink" content-type="arpha" xlink:type="simple">5A783C44-65F4-500C-8C9E-7819B660DE15</object-id><label>Figure 1.</label><caption><p>Phylogeny of <italic><tp:taxon-name><tp:taxon-name-part taxon-name-part-type="genus" reg="Pholidobolus">Pholidobolus.</tp:taxon-name-part></tp:taxon-name></italic> Maximum clade credibility tree derived from a partitioned analysis of 1904 bp of mitochondrial and nuclear DNA. Bayesian posterior probabilities are shown above branches and bootstrap values (RAxML analysis) below branches; values ≤ 0.5 and 50, respectively, are not shown. For clarity, outgroup taxa and values on short branches are not shown. Species outside the “<italic><tp:taxon-name><tp:taxon-name-part taxon-name-part-type="genus" reg="Pholidobolus">P.</tp:taxon-name-part> <tp:taxon-name-part taxon-name-part-type="species" reg="macbrydei">macbrydei</tp:taxon-name-part></tp:taxon-name></italic>” complex are in grey; new species described in this paper are in color matching the distribution records of the map in Figure <xref ref-type="fig" rid="F7">7</xref>. The species name followed by voucher number and province (“<italic><tp:taxon-name><tp:taxon-name-part taxon-name-part-type="genus" reg="Pholidobolus">P.</tp:taxon-name-part> <tp:taxon-name-part taxon-name-part-type="species" reg="macbrydei">macbrydei</tp:taxon-name-part></tp:taxon-name></italic>” complex only) are provided for each terminal. Photographs from top to bottom: <italic><tp:taxon-name><tp:taxon-name-part taxon-name-part-type="genus" reg="Pholidobolus">P.</tp:taxon-name-part> <tp:taxon-name-part taxon-name-part-type="species" reg="dolichoderes">dolichoderes</tp:taxon-name-part></tp:taxon-name></italic> sp. nov. holotype, <italic><tp:taxon-name><tp:taxon-name-part taxon-name-part-type="genus" reg="Pholidobolus">P.</tp:taxon-name-part> <tp:taxon-name-part taxon-name-part-type="species" reg="fascinatus">fascinatus</tp:taxon-name-part></tp:taxon-name></italic> sp. nov. holotype, “<italic><tp:taxon-name><tp:taxon-name-part taxon-name-part-type="genus" reg="Pholidobolus">P.</tp:taxon-name-part> <tp:taxon-name-part taxon-name-part-type="species" reg="macbrydei">macbrydei</tp:taxon-name-part></tp:taxon-name></italic>” (Clade B) <named-content xmlns:xlink="http://www.w3.org/1999/xlink" content-type="dwc:institutional_code" xlink:type="simple">QCAZ</named-content> 15824, <italic><tp:taxon-name><tp:taxon-name-part taxon-name-part-type="genus" reg="Pholidobolus">P.</tp:taxon-name-part> <tp:taxon-name-part taxon-name-part-type="species" reg="samek">samek</tp:taxon-name-part></tp:taxon-name></italic> sp. nov. holotype, <italic><tp:taxon-name><tp:taxon-name-part taxon-name-part-type="genus" reg="Pholidobolus">P.</tp:taxon-name-part> <tp:taxon-name-part taxon-name-part-type="species" reg="condor">condor</tp:taxon-name-part></tp:taxon-name></italic> sp. nov. holotype.</p></caption><graphic xmlns:xlink="http://www.w3.org/1999/xlink" xlink:href="zookeys-954-109-g001.jpg" position="float" orientation="portrait" xlink:type="simple" id="oo_437418.jpg"><uri content-type="original_file" xlink:type="simple">https://binary.pensoft.net/fig/437418</uri></graphic></fig></tp:treatment-sec><ref-list><ref id="B33"><mixed-citation xmlns:xlink="http://www.w3.org/1999/xlink" xlink:type="simple"><person-group><name name-style="western"><surname>Ron</surname><given-names>SR</given-names></name><name name-style="western"><surname>Caminer</surname><given-names>MA</given-names></name><name name-style="western"><surname>Varela-Jaramillo</surname><given-names>A</given-names></name><name name-style="western"><surname>Almeida-Reinoso</surname><given-names>D</given-names></name></person-group> (<year>2018</year>) <article-title>A new treefrog from Cordillera del Cóndor with comments on the biogeographic affinity between Cordillera del Cóndor and the Guianan Tepuis (<tp:taxon-name><tp:taxon-name-part taxon-name-part-type="order">Anura</tp:taxon-name-part></tp:taxon-name>, <tp:taxon-name><tp:taxon-name-part taxon-name-part-type="family">Hylidae</tp:taxon-name-part></tp:taxon-name>, <italic><tp:taxon-name><tp:taxon-name-part taxon-name-part-type="genus">Hyloscirtus</tp:taxon-name-part></tp:taxon-name></italic>).</article-title><source>ZooKeys</source><volume>809</volume>: <fpage>97</fpage>–<lpage>124</lpage>. <ext-link xlink:type="simple" ext-link-type="doi" xlink:href="10.3897/zookeys.809.25207">https://doi.org/10.3897/zookeys.809.25207</ext-link></mixed-citation></ref><ref id="B46"><mixed-citation xmlns:xlink="http://www.w3.org/1999/xlink" xlink:type="simple"><person-group><name name-style="western"><surname>Valencia</surname><given-names>JH</given-names></name><name name-style="western"><surname>Dueñas</surname><given-names>MR</given-names></name><name name-style="western"><surname>Székely</surname><given-names>P</given-names></name><name name-style="western"><surname>Batallas</surname><given-names>D</given-names></name><name name-style="western"><surname>Pulluquitín</surname><given-names>F</given-names></name><name name-style="western"><surname>Ron</surname><given-names>SR</given-names></name></person-group> (<year>2017</year>) <article-title>A new species of direct-developing frog of the genus <italic><tp:taxon-name><tp:taxon-name-part taxon-name-part-type="genus">Pristimantis</tp:taxon-name-part></tp:taxon-name></italic> (<tp:taxon-name><tp:taxon-name-part taxon-name-part-type="order">Anura</tp:taxon-name-part></tp:taxon-name>: <tp:taxon-name><tp:taxon-name-part taxon-name-part-type="clade">Terrarana</tp:taxon-name-part></tp:taxon-name>: <tp:taxon-name><tp:taxon-name-part taxon-name-part-type="family">Craugastoridae</tp:taxon-name-part></tp:taxon-name>) from Cordillera del Cóndor, Ecuador, with comments on threats to the anuran fauna in the region.</article-title><source>Zootaxa</source><volume>4353</volume>: <fpage>447</fpage>–<lpage>466</lpage>. <ext-link xlink:type="simple" ext-link-type="doi" xlink:href="10.11646/zootaxa.4353.3.3">https://doi.org/10.11646/zootaxa.4353.3.3</ext-link></mixed-citation></ref><ref id="B47"><mixed-citation xmlns:xlink="http://www.w3.org/1999/xlink" xlink:type="simple"><person-group><name name-style="western"><surname>Van Teijlingen</surname><given-names>K</given-names></name></person-group> (<year>2016</year>) <article-title>The ´will to improve´ at the mining frontier: Neo-extractivism, development and governmentality in the Ecuadorian Amazon.</article-title><source>Extractive Industries and Society</source><volume>3</volume>: <fpage>902</fpage>–<lpage>911</lpage>. <ext-link xlink:type="simple" ext-link-type="doi" xlink:href="10.1016/j.exis.2016.10.009">https://doi.org/10.1016/j.exis.2016.10.009</ext-link></mixed-citation></ref><ref id="B20"><mixed-citation xmlns:xlink="http://www.w3.org/1999/xlink" xlink:type="simple"><person-group><name name-style="western"><surname>Mazabanda</surname><given-names>C</given-names></name><name name-style="western"><surname>Kemper</surname><given-names>R</given-names></name><name name-style="western"><surname>Thieme</surname><given-names>A</given-names></name><name name-style="western"><surname>Hettler</surname><given-names>B</given-names></name><name name-style="western"><surname>Finer</surname><given-names>M</given-names></name></person-group> (<year>2018</year>) Impacts of Mining Project “Mirador” in the Ecuadorian Amazon. Monitoring Andean Amazon Project (MAAP). <ext-link xlink:type="simple" ext-link-type="uri" xlink:href="https://maaproject.org/mirador-ecuador">https://maaproject.org/mirador-ecuador</ext-link></mixed-citation></ref><ref id="B10"><mixed-citation xmlns:xlink="http://www.w3.org/1999/xlink" xlink:type="simple"><institution xlink:type="simple">IUCN</institution> (<year>2012</year>) IUCN Red List Categories and Criteria: Version 3.1. Second edition. IUCN, Gland, Switzerland and Cambridge, UK, iv + 32 pp.</mixed-citation></ref><ref id="B2"><mixed-citation xmlns:xlink="http://www.w3.org/1999/xlink" xlink:type="simple"><person-group><name name-style="western"><surname>Brito</surname><given-names>JM</given-names></name><name name-style="western"><surname>Tinoco</surname><given-names>N</given-names></name><name name-style="western"><surname>Chávez</surname><given-names>D</given-names></name><name name-style="western"><surname>Moreno-Cárdenas</surname><given-names>P</given-names></name><name name-style="western"><surname>Batallas</surname><given-names>D</given-names></name><name name-style="western"><surname>Ojala-Barbour</surname><given-names>R</given-names></name></person-group> (<year>2017</year>) New species of arboreal rat of the genus <italic><tp:taxon-name><tp:taxon-name-part taxon-name-part-type="genus">Rhipidomys</tp:taxon-name-part></tp:taxon-name></italic> (<tp:taxon-name><tp:taxon-name-part taxon-name-part-type="family">Cricetidae</tp:taxon-name-part></tp:taxon-name>, <tp:taxon-name><tp:taxon-name-part taxon-name-part-type="subfamily">Sigmodontinae</tp:taxon-name-part></tp:taxon-name>) from Sangay National Park, Ecuador. Neotropical Biodiversity 3:1, 65–79. <ext-link xlink:type="simple" ext-link-type="doi" xlink:href="10.1080/23766808.2017.1292755">https://doi.org/10.1080/23766808.2017.1292755</ext-link></mixed-citation></ref><ref id="B8"><mixed-citation xmlns:xlink="http://www.w3.org/1999/xlink" xlink:type="simple"><person-group><name name-style="western"><surname>Huamantupa-Chuquimaco</surname><given-names>I</given-names></name><name name-style="western"><surname>Neill</surname><given-names>D</given-names></name></person-group> (<year>2018</year>) <article-title><italic><tp:taxon-name><tp:taxon-name-part taxon-name-part-type="genus">Vochysia</tp:taxon-name-part> <tp:taxon-name-part taxon-name-part-type="species">condorensis</tp:taxon-name-part></tp:taxon-name></italic> (<tp:taxon-name><tp:taxon-name-part taxon-name-part-type="family">Vochysiaceae</tp:taxon-name-part></tp:taxon-name>), a new species from the Cordillera del Cóndor, Ecuador.</article-title><source>Phytotaxa</source><volume>340</volume>(<issue>1</issue>): <fpage>79</fpage>–<lpage>85</lpage>. <ext-link xlink:type="simple" ext-link-type="doi" xlink:href="10.11646/phytotaxa.340.1.6">https://doi.org/10.11646/phytotaxa.340.1.6</ext-link></mixed-citation></ref><ref id="B39"><mixed-citation xmlns:xlink="http://www.w3.org/1999/xlink" xlink:type="simple"><person-group><name name-style="western"><surname>Torres-Carvajal</surname><given-names>O</given-names></name><name name-style="western"><surname>de Queiroz</surname><given-names>K</given-names></name><name name-style="western"><surname>Etheridge</surname><given-names>R</given-names></name></person-group> (<year>2009</year>) <article-title>A new species of iguanid lizard (<tp:taxon-name><tp:taxon-name-part taxon-name-part-type="subfamily">Hoplocercinae</tp:taxon-name-part></tp:taxon-name>, <italic><tp:taxon-name><tp:taxon-name-part taxon-name-part-type="genus">Enyalioides</tp:taxon-name-part></tp:taxon-name></italic>) from southern Ecuador with a key to eastern Ecuadorian <tp:taxon-name><tp:taxon-name-part taxon-name-part-type="genus">Enyalioides</tp:taxon-name-part></tp:taxon-name>.</article-title><source>Zookeys</source><volume>27</volume>: <fpage>59</fpage>–<lpage>71</lpage>. <ext-link xlink:type="simple" ext-link-type="doi" xlink:href="10.3897/zookeys.27.273">https://doi.org/10.3897/zookeys.27.273</ext-link></mixed-citation></ref></ref-list></tp:taxon-treatment>
