# Supplementary material for: Systematics of Pholidobolus lizards (Squamata, Gymnophthalmidae) from southern Ecuador, with descriptions of four new species
Source: Zookeys. 2020 Jul 29;954:109–56. doi: 10.3897/zookeys.954.50667 (PMC7406543; doi:10.3897/zookeys.954.50667)
Supplement: XML Treatment for Pholidobolus dolichoderes [file zookeys.954.50667-treatment3.xml]

<!DOCTYPE tp:taxon-treatment
  PUBLIC "-//TaxonX//DTD Taxonomic Treatment Publishing DTD v0 20100105//EN" "tax-treatment-NSO.dtd">
<tp:taxon-treatment xmlns:tp="http://www.plazi.org/taxpub"><tp:treatment-meta><kwd-group><label>Taxon classification</label><kwd><named-content xmlns:xlink="http://www.w3.org/1999/xlink" content-type="kingdom">Animalia</named-content></kwd><kwd><named-content xmlns:xlink="http://www.w3.org/1999/xlink" content-type="order">Squamata </named-content></kwd><kwd><named-content xmlns:xlink="http://www.w3.org/1999/xlink" content-type="family">Gymnophthalmidae</named-content></kwd></kwd-group><mixed-citation publication-type="journal"><person-group><name><surname>Parra</surname><given-names>Vanessa</given-names></name><name><surname>Nunes</surname><given-names>Pedro M. Sales</given-names></name><name><surname>Torres-Carvajal</surname><given-names>Omar</given-names></name></person-group><article-title>Systematics of <italic><tp:taxon-name><tp:taxon-name-part taxon-name-part-type="genus" reg="Pholidobolus">Pholidobolus</tp:taxon-name-part></tp:taxon-name></italic> lizards (<tp:taxon-name><tp:taxon-name-part taxon-name-part-type="order">Squamata</tp:taxon-name-part></tp:taxon-name>, <tp:taxon-name><tp:taxon-name-part taxon-name-part-type="family">Gymnophthalmidae</tp:taxon-name-part></tp:taxon-name>) from southern Ecuador, with descriptions of four new species</article-title><source>Zookeys</source><day>29</day><month>7</month><year>2020</year><volume>954</volume><fpage>109</fpage><lpage>156</lpage><pub-id pub-id-type="doi">10.3897/zookeys.954.50667</pub-id></mixed-citation></tp:treatment-meta><tp:nomenclature><tp:taxon-name><object-id xmlns:xlink="http://www.w3.org/1999/xlink" content-type="arpha" xlink:type="simple">9B751BAF-386E-5BAC-8E33-48F8E8C21992</object-id>
            <tp:taxon-name-part taxon-name-part-type="genus" reg="Pholidobolus">Pholidobolus</tp:taxon-name-part>
            <tp:taxon-name-part taxon-name-part-type="species" reg="dolichoderes">dolichoderes</tp:taxon-name-part>
            <object-id xmlns:xlink="http://www.w3.org/1999/xlink" content-type="zoobank" xlink:type="simple">http://zoobank.org/95D82201-D761-40F4-8395-4AAC38F24563</object-id>
          </tp:taxon-name><tp:taxon-status xmlns:xlink="http://www.w3.org/1999/xlink" xlink:type="simple">sp. nov.</tp:taxon-status><xref ref-type="fig" rid="F12">Figures 12</xref><xref ref-type="fig" rid="F13">, 13</xref><xref ref-type="fig" rid="F14">, 14 Proposed standard English name: Long-necked cuilanes Proposed standard Spanish name: Cuilanes de cuello largo</xref></tp:nomenclature><tp:treatment-sec sec-type="Holotype" id="SECID0EEMFK"><title>Holotype.</title><p><named-content xmlns:xlink="http://www.w3.org/1999/xlink" content-type="dwc:institutional_code" xlink:type="simple">QCAZ</named-content> 16353 (Figs <xref ref-type="fig" rid="F12">12</xref>, <xref ref-type="fig" rid="F13">13</xref>), adult male, Ecuador, Provincia Azuay, San Felipe de Oña, <named-content xmlns:xlink="http://www.w3.org/1999/xlink" content-type="dwc:verbatimCoordinates" xlink:type="simple"><named-content content-type="geo-json" specific-use="{&#34;type&#34;:&#34;Point&#34;,&#34;coordinates&#34;:[-79.236400,-3.429200]}" id="NCID0E1MFK" xlink:type="simple">3.4292S, 79.2364W</named-content></named-content>, WGS84, 2672 m, 16 March 2018, collected by Diego Almeida, Darwin Núñez, Eloy Nusirquia, Alex Achig and Katherine Nicolalde.</p><fig id="F12" position="float" orientation="portrait"><object-id xmlns:xlink="http://www.w3.org/1999/xlink" content-type="doi" xlink:type="simple">10.3897/zookeys.954.50667.figure12</object-id><object-id xmlns:xlink="http://www.w3.org/1999/xlink" content-type="arpha" xlink:type="simple">7D7449A5-3DDB-5B42-9E1E-194094327AB7</object-id><label>Figure 12.</label><caption><p>Holotype of <italic><tp:taxon-name><tp:taxon-name-part taxon-name-part-type="genus" reg="Pholidobolus">Pholidobolus</tp:taxon-name-part> <tp:taxon-name-part taxon-name-part-type="species" reg="dolichoderes">dolichoderes</tp:taxon-name-part></tp:taxon-name></italic> sp. nov. (<named-content xmlns:xlink="http://www.w3.org/1999/xlink" content-type="dwc:institutional_code" xlink:type="simple">QCAZ</named-content> 16353) in life in dorsal (<bold>A</bold>), ventral (<bold>B</bold>), and lateral (<bold>C</bold>) views. Male, <abbrev xmlns:xlink="http://www.w3.org/1999/xlink" xlink:title="snout-vent length" id="ABBRID0E4NFK" xlink:type="simple">SVL</abbrev> = 41.1 mm. Photographs by Gustavo Pazmiño.</p></caption><graphic xmlns:xlink="http://www.w3.org/1999/xlink" xlink:href="zookeys-954-109-g012.jpg" position="float" orientation="portrait" xlink:type="simple" id="oo_437430.jpg"><uri content-type="original_file" xlink:type="simple">https://binary.pensoft.net/fig/437430</uri></graphic></fig></tp:treatment-sec><tp:treatment-sec sec-type="Paratypes (4)" id="SECID0EGOFK"><title>Paratypes (4).</title><p>Ecuador: Provincia Azuay: <named-content xmlns:xlink="http://www.w3.org/1999/xlink" content-type="dwc:institutional_code" xlink:type="simple">QCAZ</named-content> 16349, 16352 (adult females), San Felipe de Oña, Susudel-Poetate road, <named-content xmlns:xlink="http://www.w3.org/1999/xlink" content-type="dwc:verbatimCoordinates" xlink:type="simple"><named-content content-type="geo-json" specific-use="{&#34;type&#34;:&#34;Point&#34;,&#34;coordinates&#34;:[-79.236900,-3.432200]}" id="NCID0EUOFK" xlink:type="simple">3.4322S, 79.2369W</named-content></named-content>, WGS84, 2506 m, 16 March 2018; <named-content xmlns:xlink="http://www.w3.org/1999/xlink" content-type="dwc:institutional_code" xlink:type="simple">QCAZ</named-content> 16350–51 (juveniles), San Felipe de Oña, <named-content xmlns:xlink="http://www.w3.org/1999/xlink" content-type="dwc:verbatimCoordinates" xlink:type="simple"><named-content content-type="geo-json" specific-use="{&#34;type&#34;:&#34;Point&#34;,&#34;coordinates&#34;:[-79.233900,-3.427500]}" id="NCID0EBPFK" xlink:type="simple">3.4275S, 79.2339W</named-content></named-content>, WGS84, 2675 m, 16 March 2018, same collectors as holotype.</p><fig id="F13" position="float" orientation="portrait"><object-id xmlns:xlink="http://www.w3.org/1999/xlink" content-type="doi" xlink:type="simple">10.3897/zookeys.954.50667.figure13</object-id><object-id xmlns:xlink="http://www.w3.org/1999/xlink" content-type="arpha" xlink:type="simple">8003B591-AF15-5623-ABAC-7D13B69C9CEA</object-id><label>Figure 13.</label><caption><p>Head of holotype of <italic><tp:taxon-name><tp:taxon-name-part taxon-name-part-type="genus" reg="Pholidobolus">Pholidobolus</tp:taxon-name-part> <tp:taxon-name-part taxon-name-part-type="species" reg="dolichoderes">dolichoderes</tp:taxon-name-part></tp:taxon-name></italic> sp. nov. (<named-content xmlns:xlink="http://www.w3.org/1999/xlink" content-type="dwc:institutional_code" xlink:type="simple">QCAZ</named-content> 16353) in lateral (<bold>A</bold>), dorsal (<bold>B</bold>), and ventral (<bold>C</bold>) views. Photographs by Valeria Chasiluisa. Scale bar: 5 mm.</p></caption><graphic xmlns:xlink="http://www.w3.org/1999/xlink" xlink:href="zookeys-954-109-g013.jpg" position="float" orientation="portrait" xlink:type="simple" id="oo_437431.jpg"><uri content-type="original_file" xlink:type="simple">https://binary.pensoft.net/fig/437431</uri></graphic></fig></tp:treatment-sec><tp:treatment-sec sec-type="diagnosis" id="SECID0EJQFK"><title>Diagnosis.</title><p><italic><tp:taxon-name><tp:taxon-name-part taxon-name-part-type="genus" reg="Pholidobolus">Pholidobolus</tp:taxon-name-part> <tp:taxon-name-part taxon-name-part-type="species" reg="dolichoderes">dolichoderes</tp:taxon-name-part></tp:taxon-name></italic> is unique among its congeners in having a long neck with granular scales between the posterior corner of the orbit and the anterior edge of the tympanum, as well as an inconspicuous ventrolateral fold between fore and hindlimbs. In addition, <italic><tp:taxon-name><tp:taxon-name-part taxon-name-part-type="genus" reg="Pholidobolus">P.</tp:taxon-name-part> <tp:taxon-name-part taxon-name-part-type="species" reg="ulisesi">ulisesi</tp:taxon-name-part></tp:taxon-name></italic>, <italic><tp:taxon-name><tp:taxon-name-part taxon-name-part-type="genus" reg="Pholidobolus">P.</tp:taxon-name-part> <tp:taxon-name-part taxon-name-part-type="species" reg="dicrus">dicrus</tp:taxon-name-part></tp:taxon-name></italic>, <italic><tp:taxon-name><tp:taxon-name-part taxon-name-part-type="genus" reg="Pholidobolus">P.</tp:taxon-name-part> <tp:taxon-name-part taxon-name-part-type="species" reg="hillisi">hillisi</tp:taxon-name-part></tp:taxon-name></italic>, and <italic><tp:taxon-name><tp:taxon-name-part taxon-name-part-type="genus" reg="Pholidobolus">P.</tp:taxon-name-part> <tp:taxon-name-part taxon-name-part-type="species" reg="vertebralis">vertebralis</tp:taxon-name-part></tp:taxon-name></italic> differ from <italic><tp:taxon-name><tp:taxon-name-part taxon-name-part-type="genus" reg="Pholidobolus">P.</tp:taxon-name-part> <tp:taxon-name-part taxon-name-part-type="species" reg="dolichoderes">dolichoderes</tp:taxon-name-part></tp:taxon-name></italic> in having a conspicuous light vertebral stripe. The new species further differs from <italic><tp:taxon-name><tp:taxon-name-part taxon-name-part-type="genus" reg="Pholidobolus">P.</tp:taxon-name-part> <tp:taxon-name-part taxon-name-part-type="species" reg="affinis">affinis</tp:taxon-name-part></tp:taxon-name></italic> in lacking ocelli on flanks, and from <italic><tp:taxon-name><tp:taxon-name-part taxon-name-part-type="genus" reg="Pholidobolus">P.</tp:taxon-name-part> <tp:taxon-name-part taxon-name-part-type="species" reg="condor">condor</tp:taxon-name-part></tp:taxon-name></italic> sp. nov., <italic><tp:taxon-name><tp:taxon-name-part taxon-name-part-type="genus" reg="Pholidobolus">P.</tp:taxon-name-part> <tp:taxon-name-part taxon-name-part-type="species" reg="macbrydei">macbrydei</tp:taxon-name-part></tp:taxon-name></italic>, and <italic><tp:taxon-name><tp:taxon-name-part taxon-name-part-type="genus" reg="Pholidobolus">P.</tp:taxon-name-part> <tp:taxon-name-part taxon-name-part-type="species" reg="montium">montium</tp:taxon-name-part></tp:taxon-name></italic> in having prefrontal scales. <italic><tp:taxon-name><tp:taxon-name-part taxon-name-part-type="genus" reg="Pholidobolus">Pholidobolus</tp:taxon-name-part> <tp:taxon-name-part taxon-name-part-type="species" reg="dolichoderes">dolichoderes</tp:taxon-name-part></tp:taxon-name></italic> has more dorsals (35–40) and ventrals (25–27) than <italic><tp:taxon-name><tp:taxon-name-part taxon-name-part-type="genus" reg="Pholidobolus">P.</tp:taxon-name-part> <tp:taxon-name-part taxon-name-part-type="species" reg="samek">samek</tp:taxon-name-part></tp:taxon-name></italic> sp. nov. (27–29 and 19–21, respectively) and <italic><tp:taxon-name><tp:taxon-name-part taxon-name-part-type="genus" reg="Pholidobolus">P.</tp:taxon-name-part> <tp:taxon-name-part taxon-name-part-type="species" reg="condor">condor</tp:taxon-name-part></tp:taxon-name></italic> sp. nov. (26–30 and 18–20), and, unlike <italic><tp:taxon-name><tp:taxon-name-part taxon-name-part-type="genus" reg="Pholidobolus">P.</tp:taxon-name-part> <tp:taxon-name-part taxon-name-part-type="species" reg="fascinatus">fascinatus</tp:taxon-name-part></tp:taxon-name></italic> sp. nov., it has widened medial scales on collar. In addition, <italic><tp:taxon-name><tp:taxon-name-part taxon-name-part-type="genus" reg="Pholidobolus">P.</tp:taxon-name-part> <tp:taxon-name-part taxon-name-part-type="species" reg="dolichoderes">dolichoderes</tp:taxon-name-part></tp:taxon-name></italic> has more temporals (7–9) and gulars (22–23) than <italic><tp:taxon-name><tp:taxon-name-part taxon-name-part-type="genus" reg="Pholidobolus">P.</tp:taxon-name-part> <tp:taxon-name-part taxon-name-part-type="species" reg="samek">samek</tp:taxon-name-part></tp:taxon-name></italic> sp. nov. (4–5 and 15–18, respectively), <italic><tp:taxon-name><tp:taxon-name-part taxon-name-part-type="genus" reg="Pholidobolus">P.</tp:taxon-name-part> <tp:taxon-name-part taxon-name-part-type="species" reg="condor">condor</tp:taxon-name-part></tp:taxon-name></italic> sp. nov. (4–5 and 14–16), and <italic><tp:taxon-name><tp:taxon-name-part taxon-name-part-type="genus" reg="Pholidobolus">P.</tp:taxon-name-part> <tp:taxon-name-part taxon-name-part-type="species" reg="fascinatus">fascinatus</tp:taxon-name-part></tp:taxon-name></italic> sp. nov. (3–5 and 14–17).</p></tp:treatment-sec><tp:treatment-sec sec-type="description" id="SECID0EVWFK"><title>Characterization.</title><p>(1) Three supraoculars, anteriormost larger than posterior ones; (2) prefrontals present; (3) femoral pores present in both sexes; (4) four to six opaque lower eyelid scales; (5) scales on dorsal surface of neck smooth, becoming slightly keeled from forelimbs to tail; (6) two or three rows of lateral granules at midbody; (7) 35−20 dorsal scales between occipital and posterior margin of hindlimb; (8) lateral body fold present but inconspicuous; (9) keeled ventrolateral scales on each side absent; (10) dorsum dark brown with a diffuse pale brown vertebral stripe that becomes grayish brown towards tail; (11) labial stripe white; (12) flanks of body gray brown; (13) white stripe along forelimb present; (14) hemipenial body cylindrical, with sulcus spermaticus originating between thick lips.</p></tp:treatment-sec><tp:treatment-sec sec-type="description" id="SECID0E1WFK"><title>Description of holotype.</title><p>Adult male (<named-content xmlns:xlink="http://www.w3.org/1999/xlink" content-type="dwc:institutional_code" xlink:type="simple">QCAZ</named-content> 16353) (Figs <xref ref-type="fig" rid="F12">12</xref>, <xref ref-type="fig" rid="F13">13</xref>); <abbrev xmlns:xlink="http://www.w3.org/1999/xlink" xlink:title="snout-vent length" id="ABBRID0ENXFK" xlink:type="simple">SVL</abbrev> 41.1 mm; <abbrev xmlns:xlink="http://www.w3.org/1999/xlink" xlink:title="Tail length" id="ABBRID0ERXFK" xlink:type="simple">TL</abbrev> 96.3 mm; dorsal and lateral head scales imbricated, smooth; rostral hexagonal, 1.75 times as wide as high; frontonasal heptagonal, slightly wider than long, laterally in contact with nasal, similar in size to frontal; prefrontals present, in wide contact medially, and in contact with loreal and first superciliary laterally; frontal hexagonal, longer than wide, wider anteriorly, in contact with first and second supraoculars; frontoparietals hexagonal, longer than wide, slightly wider posteriorly, each in contact with second and third supraoculars, parietals and interparietal; interparietal heptagonal, lateral borders nearly parallel to each other; parietals wider than interparietal, heptagonal, and positioned anterolaterally to interparietal, each in contact with third supraocular and dorsalmost postocular; postparietals three, medial scale smaller than lateral ones; seven supralabials, fourth one the longest and below center of eye; five infralabials, fourth one below center of eye; temporals small, irregularly, smooth; supratemporal scales not well differentiated, smooth; nasal shield divided above the nostril, longer than high, in contact with rostral anteriorly, first and second supralabials ventrally, frontonasal dorsally, loreal posteriorly; loreal pentagonal, slightly wider dorsally, in contact with second and third supralabials; frenocular longer than high, in contact with loreal; three supraoculars, with the first one being the widest; four elongate superciliaries, anteriormost one enlarged, in contact with loreal; palpebral disc oval, pigmented, divided into four scales; four suboculars, two elongated and similar in size, the anteriormost and posteriormost larger than the others; three postoculars, dorsalmost wider than the others; ear opening vertically oval, without denticulate margins; tympanum recessed into a shallow auditory meatus; mental wider than long; postmental pentagonal, slightly wider than long, followed posteriorly by three pairs of genials, the anterior two pairs in contact medially and the third pair separated by postgenials; all genials in contact with infralabials; gulars imbricate, smooth, widened in two longitudinal rows; gular fold complete, posterior row of gulars (collar) with six scales, the medial two distinctly widened.</p><p>Nuchal scales slightly smaller than dorsals, except for the anteriormost that are widened; scales on sides of neck small and granular; dorsal scales elongate, juxtaposed, arranged in transverse rows; scales on dorsal surface of neck striated, becoming slightly keeled from forelimbs to tail; dorsal scales between occipital and posterior margin of hindlimbs 35; dorsal scale rows in a transverse line at midbody 32; one longitudinal row of smooth, enlarged ventrolateral scales on each side; dorsals separated from ventrals by three rows of granular scales at level of 13<sup>th</sup> row of ventrals; lateral body fold between fore and hindlimbs poorly defined; ventrals smooth, arranged in 26 transverse rows between collar fold and preanals; six ventral scales in a transverse row at midbody; subcaudals smooth; axillary region with granular scales; scales on dorsal surface of forelimb smooth, imbricate; scales on ventral surface of forelimb granular; two thick, smooth thenar scales; supradigitals (left/right) 3/0 on finger I, 7/7 on II, 9/8 on III, 10/10 on IV, 5/5 on V; supradigitals 4/4 on toe I, 7/7 on II, 11/11 on III, 12/11 on IV, 9/8 on V; subdigital lamellae of fingers I and II mostly single, III and IV paired proximally, on finger V all single; subdigital lamellae 5 on left finger I (right finger missing), 10/10 on II, 14/14 on III, 14/14 on IV, 9/9 on V; subdigital lamellae on toe I single, on toe II paired at the middle, on toe III and IV paired along proximal half, and on toe V paired proximally; subdigital lamellae 5/5 on toe I, 10/10 on II, 14/14 on III, 18/19 on IV, 11/11 on V; groin region with small, imbricate scales; scales on dorsal surface of hindlimbs striated and imbricate; scales on ventral surface of hindlimbs smooth; scales on posterior surface of hindlimbs granular; femoral pores present, three on left leg and five on right leg; preanal pores absent; cloacal plate paired, bordered by four scales anteriorly, of which the two medialmost are enlarged.</p><p>Additional measurements (mm) and proportions of the holotype: <abbrev xmlns:xlink="http://www.w3.org/1999/xlink" xlink:title="head length" id="ABBRID0E2XFK" xlink:type="simple">HL</abbrev> 9.8; <abbrev xmlns:xlink="http://www.w3.org/1999/xlink" xlink:title="head width" id="ABBRID0E6XFK" xlink:type="simple">HW</abbrev> 6.2; <abbrev xmlns:xlink="http://www.w3.org/1999/xlink" xlink:title="shank length" id="ABBRID0EDYFK" xlink:type="simple">ShL</abbrev> 5.4; <abbrev xmlns:xlink="http://www.w3.org/1999/xlink" xlink:title="axilla-groin distance" id="ABBRID0EHYFK" xlink:type="simple">AGD</abbrev> 20.7; <abbrev xmlns:xlink="http://www.w3.org/1999/xlink" xlink:title="Tail length" id="ABBRID0ELYFK" xlink:type="simple">TL</abbrev>/<abbrev xmlns:xlink="http://www.w3.org/1999/xlink" xlink:title="snout-vent length" id="ABBRID0EPYFK" xlink:type="simple">SVL</abbrev> 2.4; <abbrev xmlns:xlink="http://www.w3.org/1999/xlink" xlink:title="head length" id="ABBRID0ETYFK" xlink:type="simple">HL</abbrev>/<abbrev xmlns:xlink="http://www.w3.org/1999/xlink" xlink:title="snout-vent length" id="ABBRID0EXYFK" xlink:type="simple">SVL</abbrev> 0.2; <abbrev xmlns:xlink="http://www.w3.org/1999/xlink" xlink:title="head width" id="ABBRID0E2YFK" xlink:type="simple">HW</abbrev>/<abbrev xmlns:xlink="http://www.w3.org/1999/xlink" xlink:title="snout-vent length" id="ABBRID0E6YFK" xlink:type="simple">SVL</abbrev> 0.1; <abbrev xmlns:xlink="http://www.w3.org/1999/xlink" xlink:title="shank length" id="ABBRID0EDZFK" xlink:type="simple">ShL</abbrev>/<abbrev xmlns:xlink="http://www.w3.org/1999/xlink" xlink:title="snout-vent length" id="ABBRID0EHZFK" xlink:type="simple">SVL</abbrev> 0.1; <abbrev xmlns:xlink="http://www.w3.org/1999/xlink" xlink:title="axilla-groin distance" id="ABBRID0ELZFK" xlink:type="simple">AGD</abbrev>/<abbrev xmlns:xlink="http://www.w3.org/1999/xlink" xlink:title="snout-vent length" id="ABBRID0EPZFK" xlink:type="simple">SVL</abbrev> 0.5.</p></tp:treatment-sec><tp:treatment-sec sec-type="Color of holotype in life" id="SECID0ETZFK"><title>Color of holotype in life.</title><p>Dorsal background of head dark brown; diffuse pale brown vertebral stripe that becomes grayish brown towards tail; creamy white dorsolateral stripes on head extending posteriorly and fading away at midbody; white longitudinal stripe extending from first supralabial to shoulder; sides of neck brown; flanks grayish brown with diffuse dark brown marks; limbs brown; ventrolateral region of body grayish brown; throat and chest cream; belly grayish cream; base of tail gray with dark little spots (Figs <xref ref-type="fig" rid="F12">12</xref>, <xref ref-type="fig" rid="F14">14B</xref>).</p><fig id="F14" position="float" orientation="portrait"><object-id xmlns:xlink="http://www.w3.org/1999/xlink" content-type="doi" xlink:type="simple">10.3897/zookeys.954.50667.figure14</object-id><object-id xmlns:xlink="http://www.w3.org/1999/xlink" content-type="arpha" xlink:type="simple">332F8EF3-152A-547D-884A-2B057939D64F</object-id><label>Figure 14.</label><caption><p>Close-up of head and neck of <italic><tp:taxon-name><tp:taxon-name-part taxon-name-part-type="genus" reg="Pholidobolus">Pholidobolus</tp:taxon-name-part> <tp:taxon-name-part taxon-name-part-type="species" reg="dolichoderes">dolichoderes</tp:taxon-name-part></tp:taxon-name></italic> sp. nov. in life. <named-content xmlns:xlink="http://www.w3.org/1999/xlink" content-type="dwc:institutional_code" xlink:type="simple">QCAZ</named-content> 16349 (<bold>A</bold> adult female); <named-content xmlns:xlink="http://www.w3.org/1999/xlink" content-type="dwc:institutional_code" xlink:type="simple">QCAZ</named-content> 16353 (<bold>B</bold> male holotype). Photographs by Gustavo Pazmiño.</p></caption><graphic xmlns:xlink="http://www.w3.org/1999/xlink" xlink:href="zookeys-954-109-g014.jpg" position="float" orientation="portrait" xlink:type="simple" id="oo_437432.jpg"><uri content-type="original_file" xlink:type="simple">https://binary.pensoft.net/fig/437432</uri></graphic></fig></tp:treatment-sec><tp:treatment-sec sec-type="Color of holotype in preservative" id="SECID0EH2FK"><title>Color of holotype in preservative.</title><p>Dorsal background uniformly brown with a diffuse light brown vertebral stripe extending from occiput onto tail, but fading at posterior end of body; dorsal and ventral surface of head brown; flanks light brown, with scattered dark brown spots; head and neck with two distinct white longitudinal stripes, the ventral one extending from first supralabial to forelimb, and the dorsal one from canthus rostralis to scapular region, posterior to which if fades into a light brown stripe; lateral aspect of neck dark brown; tail grayish brown; gular, chest and venter regions pale gray; ventral surface of tail and limbs gray.</p></tp:treatment-sec><tp:treatment-sec sec-type="variation" id="SECID0EM2FK"><title>Variations.</title><p>Measurements and scutellation data of <italic><tp:taxon-name><tp:taxon-name-part taxon-name-part-type="genus" reg="Pholidobolus">Pholidobolus</tp:taxon-name-part> <tp:taxon-name-part taxon-name-part-type="species" reg="dolichoderes">dolichoderes</tp:taxon-name-part></tp:taxon-name></italic> are presented in Table <xref ref-type="table" rid="T6">6</xref>. Superciliaries 4/5 (left/right) in specimen <named-content xmlns:xlink="http://www.w3.org/1999/xlink" content-type="dwc:institutional_code" xlink:type="simple">QCAZ</named-content> 16350; palpebral disc divided into 5/6 scales in <named-content xmlns:xlink="http://www.w3.org/1999/xlink" content-type="dwc:institutional_code" xlink:type="simple">QCAZ</named-content> 16352 and 3/5 in <named-content xmlns:xlink="http://www.w3.org/1999/xlink" content-type="dwc:institutional_code" xlink:type="simple">QCAZ</named-content> 16351; frontonasal pentagonal in <named-content xmlns:xlink="http://www.w3.org/1999/xlink" content-type="dwc:institutional_code" xlink:type="simple">QCAZ</named-content> 16349–52; prefrontals pentagonal in <named-content xmlns:xlink="http://www.w3.org/1999/xlink" content-type="dwc:institutional_code" xlink:type="simple">QCAZ</named-content> 16349, 16350 and 16352; two rows of lateral granules at midbody in <named-content xmlns:xlink="http://www.w3.org/1999/xlink" content-type="dwc:institutional_code" xlink:type="simple">QCAZ</named-content> 16439, 16350 and 16351. Usually six gular (collar) scales, eight in <named-content xmlns:xlink="http://www.w3.org/1999/xlink" content-type="dwc:institutional_code" xlink:type="simple">QCAZ</named-content> 16349. Male is smaller (<abbrev xmlns:xlink="http://www.w3.org/1999/xlink" xlink:title="snout-vent length" id="ABBRID0EE4FK" xlink:type="simple">SVL</abbrev> 41.1 mm, <italic>N</italic> = 1) than females (maximum <abbrev xmlns:xlink="http://www.w3.org/1999/xlink" xlink:title="snout-vent length" id="ABBRID0EK4FK" xlink:type="simple">SVL</abbrev> 48.1 mm, <italic>N</italic> = 2).</p><p>Adult females differ from holotype in having a grayish brown vertebral stripe, fading away posteriorly, and grayish brown flanks (Fig. <xref ref-type="fig" rid="F14">14</xref>). Juvenile <named-content xmlns:xlink="http://www.w3.org/1999/xlink" content-type="dwc:institutional_code" xlink:type="simple">QCAZ</named-content> 16350 differs from holotype in having grayish brown flanks, without scattered dark brown spots; juvenile <named-content xmlns:xlink="http://www.w3.org/1999/xlink" content-type="dwc:institutional_code" xlink:type="simple">QCAZ</named-content> 16351 is unique in having white spots on flanks and over forelimbs.</p></tp:treatment-sec><tp:treatment-sec sec-type="distribution" id="SECID0EA5FK"><title>Distribution and natural history.</title><p><italic><tp:taxon-name><tp:taxon-name-part taxon-name-part-type="genus" reg="Pholidobolus">Pholidobolus</tp:taxon-name-part> <tp:taxon-name-part taxon-name-part-type="species" reg="dolichoderes">dolichoderes</tp:taxon-name-part></tp:taxon-name></italic> is known to occur between 2506−2675 m in San Felipe de Oña, southwestern Azuay province (Fig. <xref ref-type="fig" rid="F7">7</xref>). This area is composed of many different landscapes including small valleys, desert areas and wet paramo. Most specimens were found active at day (10h26–15h30), mostly on the ground or near spiny ground bromeliads known as achupallas (<italic><tp:taxon-name><tp:taxon-name-part taxon-name-part-type="genus" reg="Puya">Puya</tp:taxon-name-part></tp:taxon-name></italic> sp.).</p></tp:treatment-sec><tp:treatment-sec sec-type="conservation status" id="SECID0E35FK"><title>Conservation status.</title><p><italic><tp:taxon-name><tp:taxon-name-part taxon-name-part-type="genus" reg="Pholidobolus">Pholidobolus</tp:taxon-name-part> <tp:taxon-name-part taxon-name-part-type="species" reg="dolichoderes">dolichoderes</tp:taxon-name-part></tp:taxon-name></italic> is only known from unprotected localities around Oña. The population size of this species is unknown, but our sampling suggests low abundances. Because of the small known distribution and lack of additional data, we suggest assigning <italic><tp:taxon-name><tp:taxon-name-part taxon-name-part-type="genus" reg="Pholidobolus">P.</tp:taxon-name-part> <tp:taxon-name-part taxon-name-part-type="species" reg="dolichoderes">dolichoderes</tp:taxon-name-part></tp:taxon-name></italic> to the Data Deficient category according to <xref ref-type="bibr" rid="B10">IUCN (2012)</xref> guidelines.</p></tp:treatment-sec><tp:treatment-sec sec-type="etymology" id="SECID0E36FK"><title>Etymology.</title><p>The specific epithet <italic><tp:taxon-name><tp:taxon-name-part taxon-name-part-type="genus" reg="Pholidobolus"/><tp:taxon-name-part taxon-name-part-type="species" reg="dolichoderes">dolichoderes</tp:taxon-name-part></tp:taxon-name></italic> derives from the Greek words <italic>dolikhós</italic>, meaning long, and <italic>derē</italic>, meaning neck, in allusion to the distinctively long neck of this species.</p></tp:treatment-sec><tp:treatment-sec><!--Section generated to contain objects referenced in tp:taxon-treatment.--><table-wrap id="T6" position="float" orientation="portrait"><label>Table 6.</label><caption><p>Summary of morphological characters and measurements (mm) of <italic><tp:taxon-name><tp:taxon-name-part taxon-name-part-type="genus" reg="Pholidobolus">Pholidobolus</tp:taxon-name-part> <tp:taxon-name-part taxon-name-part-type="species" reg="samek">samek</tp:taxon-name-part></tp:taxon-name></italic> sp. nov., <italic><tp:taxon-name><tp:taxon-name-part taxon-name-part-type="genus" reg="Pholidobolus">P.</tp:taxon-name-part> <tp:taxon-name-part taxon-name-part-type="species" reg="condor">condor</tp:taxon-name-part></tp:taxon-name></italic> sp. nov., <italic><tp:taxon-name><tp:taxon-name-part taxon-name-part-type="genus" reg="Pholidobolus">P.</tp:taxon-name-part> <tp:taxon-name-part taxon-name-part-type="species" reg="dolichoderes">dolichoderes</tp:taxon-name-part></tp:taxon-name></italic> sp. nov., and <italic><tp:taxon-name><tp:taxon-name-part taxon-name-part-type="genus" reg="Pholidobolus">P.</tp:taxon-name-part> <tp:taxon-name-part taxon-name-part-type="species" reg="fascinatus">fascinatus</tp:taxon-name-part></tp:taxon-name></italic> sp. nov. Range (first line) and mean ± standard deviation (second line) are presented.</p></caption><table id="TID0EC3EK" rules="all"><tbody><tr><th rowspan="1" colspan="1">Character</th><th rowspan="1" colspan="1"><italic><tp:taxon-name><tp:taxon-name-part taxon-name-part-type="genus" reg="Pholidobolus">P.</tp:taxon-name-part> <tp:taxon-name-part taxon-name-part-type="species" reg="samek">samek</tp:taxon-name-part></tp:taxon-name></italic> sp. nov. N = 7 (adults = 3)</th><th rowspan="1" colspan="1"><italic><tp:taxon-name><tp:taxon-name-part taxon-name-part-type="genus" reg="Pholidobolus">P.</tp:taxon-name-part> <tp:taxon-name-part taxon-name-part-type="species" reg="condor">condor</tp:taxon-name-part></tp:taxon-name></italic> sp. nov. N = 4 (adults = 1)</th><th rowspan="1" colspan="1"><italic><tp:taxon-name><tp:taxon-name-part taxon-name-part-type="genus" reg="Pholidobolus">P.</tp:taxon-name-part> <tp:taxon-name-part taxon-name-part-type="species" reg="dolichoderes">dolichoderes</tp:taxon-name-part></tp:taxon-name></italic> sp. nov. N = 5 (adults = 3)</th><th rowspan="1" colspan="1"><italic><tp:taxon-name><tp:taxon-name-part taxon-name-part-type="genus" reg="Pholidobolus">P.</tp:taxon-name-part> <tp:taxon-name-part taxon-name-part-type="species" reg="fascinatus">fascinatus</tp:taxon-name-part></tp:taxon-name></italic> sp. nov. N = 27 (adults = 4)</th></tr><tr><td rowspan="1" colspan="1">Scales along margin of upper jaw</td><td rowspan="1" colspan="1">7–10 (9.14 ± 1.07)</td><td rowspan="1" colspan="1">8–9 (8.75 ± 0.5)</td><td rowspan="1" colspan="1">9–11 (10.2 ± 0.84)</td><td rowspan="1" colspan="1">7–10 (8.36 ± 0.91)</td></tr><tr><td rowspan="1" colspan="1">Scales along margin of lower jaw</td><td rowspan="1" colspan="1">8–9 (8.25 ± 0.5)</td><td rowspan="1" colspan="1">5–10 (7.14 ± 2.67)</td><td rowspan="1" colspan="1">10–11 (10.2 ± 0.45)</td><td rowspan="1" colspan="1">4–10 (7.4 ± 1.58)</td></tr><tr><td rowspan="1" colspan="1">Gulars</td><td rowspan="1" colspan="1">15–18 (16.71 ± 1.11)</td><td rowspan="1" colspan="1">14–16 (15 ± 0.82)</td><td rowspan="1" colspan="1">22–23 (22.8 ± 0.48)</td><td rowspan="1" colspan="1">14–17 (15.72 ± 0.89)</td></tr><tr><td rowspan="1" colspan="1">Ventrals in transverse row at midbody</td><td rowspan="1" colspan="1">19–21 (20 ± 0.82)</td><td rowspan="1" colspan="1">18–20 (19 ± 1.15)</td><td rowspan="1" colspan="1">25–27 (25.8 ± 0.84)</td><td rowspan="1" colspan="1">21–25 (22.96 ± 1.21)</td></tr><tr><td rowspan="1" colspan="1">Dorsals from occiput to base of tail</td><td rowspan="1" colspan="1">27–29 (27.71 ± 0.76)</td><td rowspan="1" colspan="1">26–30 (27.75 ± 1.71)</td><td rowspan="1" colspan="1">35–40 (36.8 ± 2.05)</td><td rowspan="1" colspan="1">32–37 (34.64 ± 1.19)</td></tr><tr><td rowspan="1" colspan="1">Temporals</td><td rowspan="1" colspan="1">4–5 (4.14 ± 0.38)</td><td rowspan="1" colspan="1">4–5 (4.25 ± 0.5)</td><td rowspan="1" colspan="1">7–9 (8 ± 0.70)</td><td rowspan="1" colspan="1">3–5 (3.44 ± 0.65)</td></tr><tr><td rowspan="1" colspan="1">Scales around midbody</td><td rowspan="1" colspan="1">25–32 (27.71 ± 2.75)</td><td rowspan="1" colspan="1">27–30 (28 ± 1.41)</td><td rowspan="1" colspan="1">31–33 (32.2 ± 0.84)</td><td rowspan="1" colspan="1">28–34 (30.96 ± 1.79)</td></tr><tr><td rowspan="1" colspan="1">Scales around tail</td><td rowspan="1" colspan="1">14–16 (15 ± 0.81)</td><td rowspan="1" colspan="1">14–20 (17.86 ± 2.73)</td><td rowspan="1" colspan="1">18–19 (18.6 ± 0.55)</td><td rowspan="1" colspan="1">18–22 (20.32 ± 1.18)</td></tr><tr><td rowspan="1" colspan="1">Lower eyelid scales</td><td rowspan="1" colspan="1">4–5 (4.14 ± 0.38)</td><td rowspan="1" colspan="1">5</td><td rowspan="1" colspan="1">4–6 (4.8 ± 0.84)</td><td rowspan="1" colspan="1">4–6 (5.04 ± 0.61)</td></tr><tr><td rowspan="1" colspan="1">Gular (collar) scales</td><td rowspan="1" colspan="1">6–8 (7.14 ± 0.9)</td><td rowspan="1" colspan="1">6–9 (7.75 ± 1.26)</td><td rowspan="1" colspan="1">6–8 (6.4 ± 0.89)</td><td rowspan="1" colspan="1">9–12 (10.28 ± 0.73)</td></tr><tr><td rowspan="1" colspan="1">Head length in adults</td><td rowspan="1" colspan="1">9.9–11.4 (10.76 ± 0.77)</td><td rowspan="1" colspan="1">11</td><td rowspan="1" colspan="1">9.7–10.6 (10.05 ± 0.46)</td><td rowspan="1" colspan="1">8.9–12.3 (10.22 ± 1.80)</td></tr><tr><td rowspan="1" colspan="1">Head width in adults</td><td rowspan="1" colspan="1">6.5–7.4 (6.93 ± 0.48)</td><td rowspan="1" colspan="1">6.6</td><td rowspan="1" colspan="1">6.2–6.3 (6.26 ± 0.05)</td><td rowspan="1" colspan="1">6.6–9.2 (7.58 ± 1.45)</td></tr><tr><td rowspan="1" colspan="1"><abbrev xmlns:xlink="http://www.w3.org/1999/xlink" xlink:title="snout-vent length" id="ABBRID0EYEFK" xlink:type="simple">SVL</abbrev> in adults</td><td rowspan="1" colspan="1">41.6–49.3 (45.89 ± 3.89)</td><td rowspan="1" colspan="1">42.7</td><td rowspan="1" colspan="1">41.1–50.6 (45.75 ± 4.74)</td><td rowspan="1" colspan="1">42.6–52.5 (47.3 ± 4.98)</td></tr></tbody></table></table-wrap><fig id="F7" position="float" orientation="portrait"><object-id xmlns:xlink="http://www.w3.org/1999/xlink" content-type="doi" xlink:type="simple">10.3897/zookeys.954.50667.figure7</object-id><object-id xmlns:xlink="http://www.w3.org/1999/xlink" content-type="arpha" xlink:type="simple">B7585997-AF88-5F8F-8B66-1B74D8D5FE57</object-id><label>Figure 7.</label><caption><p>Distribution of samples of the “<italic><tp:taxon-name><tp:taxon-name-part taxon-name-part-type="genus" reg="Pholidobolus">Pholidobolus</tp:taxon-name-part> <tp:taxon-name-part taxon-name-part-type="species" reg="macbrydei">macbrydei</tp:taxon-name-part></tp:taxon-name></italic>” species complex included in phylogenetic analyses. Circles correspond to four new species described in this paper: <italic><tp:taxon-name><tp:taxon-name-part taxon-name-part-type="genus" reg="Pholidobolus">P.</tp:taxon-name-part> <tp:taxon-name-part taxon-name-part-type="species" reg="samek">samek</tp:taxon-name-part></tp:taxon-name></italic> sp. nov. (red), <italic><tp:taxon-name><tp:taxon-name-part taxon-name-part-type="genus" reg="Pholidobolus">P.</tp:taxon-name-part> <tp:taxon-name-part taxon-name-part-type="species" reg="condor">condor</tp:taxon-name-part></tp:taxon-name></italic> sp. nov. (blue), <italic><tp:taxon-name><tp:taxon-name-part taxon-name-part-type="genus" reg="Pholidobolus">P.</tp:taxon-name-part> <tp:taxon-name-part taxon-name-part-type="species" reg="dolichoderes">dolichoderes</tp:taxon-name-part></tp:taxon-name></italic> sp. nov. (brown), and <italic><tp:taxon-name><tp:taxon-name-part taxon-name-part-type="genus" reg="Pholidobolus">P.</tp:taxon-name-part> <tp:taxon-name-part taxon-name-part-type="species" reg="fascinatus">fascinatus</tp:taxon-name-part></tp:taxon-name></italic> sp. nov. (green). Triangles are “<italic><tp:taxon-name><tp:taxon-name-part taxon-name-part-type="genus" reg="Pholidobolus">Pholidobolus</tp:taxon-name-part> <tp:taxon-name-part taxon-name-part-type="species" reg="macbrydei">macbrydei</tp:taxon-name-part></tp:taxon-name></italic>” clades as illustrated in the phylogenetic tree (Fig. <xref ref-type="fig" rid="F1">1</xref>): <bold>A</bold> (green) <bold>B</bold> (white) <bold>C</bold>
               (red) <bold>D</bold> (blue) <bold>E</bold> (black) <bold>F</bold> (turquoise). Orange diamond corresponds to type locality of <italic><tp:taxon-name><tp:taxon-name-part taxon-name-part-type="genus" reg="Pholidobolus">P.</tp:taxon-name-part> <tp:taxon-name-part taxon-name-part-type="species" reg="macbrydei">macbrydei</tp:taxon-name-part></tp:taxon-name></italic>. This map was created in QGIS v3.10.</p></caption><graphic xmlns:xlink="http://www.w3.org/1999/xlink" xlink:href="zookeys-954-109-g007.jpg" position="float" orientation="portrait" xlink:type="simple" id="oo_437424.jpg"><uri content-type="original_file" xlink:type="simple">https://binary.pensoft.net/fig/437424</uri></graphic></fig><fig id="F1" position="float" orientation="portrait"><object-id xmlns:xlink="http://www.w3.org/1999/xlink" content-type="doi" xlink:type="simple">10.3897/zookeys.954.50667.figure1</object-id><object-id xmlns:xlink="http://www.w3.org/1999/xlink" content-type="arpha" xlink:type="simple">5A783C44-65F4-500C-8C9E-7819B660DE15</object-id><label>Figure 1.</label><caption><p>Phylogeny of <italic><tp:taxon-name><tp:taxon-name-part taxon-name-part-type="genus" reg="Pholidobolus">Pholidobolus.</tp:taxon-name-part></tp:taxon-name></italic> Maximum clade credibility tree derived from a partitioned analysis of 1904 bp of mitochondrial and nuclear DNA. Bayesian posterior probabilities are shown above branches and bootstrap values (RAxML analysis) below branches; values ≤ 0.5 and 50, respectively, are not shown. For clarity, outgroup taxa and values on short branches are not shown. Species outside the “<italic><tp:taxon-name><tp:taxon-name-part taxon-name-part-type="genus" reg="Pholidobolus">P.</tp:taxon-name-part> <tp:taxon-name-part taxon-name-part-type="species" reg="macbrydei">macbrydei</tp:taxon-name-part></tp:taxon-name></italic>” complex are in grey; new species described in this paper are in color matching the distribution records of the map in Figure <xref ref-type="fig" rid="F7">7</xref>. The species name followed by voucher number and province (“<italic><tp:taxon-name><tp:taxon-name-part taxon-name-part-type="genus" reg="Pholidobolus">P.</tp:taxon-name-part> <tp:taxon-name-part taxon-name-part-type="species" reg="macbrydei">macbrydei</tp:taxon-name-part></tp:taxon-name></italic>” complex only) are provided for each terminal. Photographs from top to bottom: <italic><tp:taxon-name><tp:taxon-name-part taxon-name-part-type="genus" reg="Pholidobolus">P.</tp:taxon-name-part> <tp:taxon-name-part taxon-name-part-type="species" reg="dolichoderes">dolichoderes</tp:taxon-name-part></tp:taxon-name></italic> sp. nov. holotype, <italic><tp:taxon-name><tp:taxon-name-part taxon-name-part-type="genus" reg="Pholidobolus">P.</tp:taxon-name-part> <tp:taxon-name-part taxon-name-part-type="species" reg="fascinatus">fascinatus</tp:taxon-name-part></tp:taxon-name></italic> sp. nov. holotype, “<italic><tp:taxon-name><tp:taxon-name-part taxon-name-part-type="genus" reg="Pholidobolus">P.</tp:taxon-name-part> <tp:taxon-name-part taxon-name-part-type="species" reg="macbrydei">macbrydei</tp:taxon-name-part></tp:taxon-name></italic>” (Clade B) <named-content xmlns:xlink="http://www.w3.org/1999/xlink" content-type="dwc:institutional_code" xlink:type="simple">QCAZ</named-content> 15824, <italic><tp:taxon-name><tp:taxon-name-part taxon-name-part-type="genus" reg="Pholidobolus">P.</tp:taxon-name-part> <tp:taxon-name-part taxon-name-part-type="species" reg="samek">samek</tp:taxon-name-part></tp:taxon-name></italic> sp. nov. holotype, <italic><tp:taxon-name><tp:taxon-name-part taxon-name-part-type="genus" reg="Pholidobolus">P.</tp:taxon-name-part> <tp:taxon-name-part taxon-name-part-type="species" reg="condor">condor</tp:taxon-name-part></tp:taxon-name></italic> sp. nov. holotype.</p></caption><graphic xmlns:xlink="http://www.w3.org/1999/xlink" xlink:href="zookeys-954-109-g001.jpg" position="float" orientation="portrait" xlink:type="simple" id="oo_437418.jpg"><uri content-type="original_file" xlink:type="simple">https://binary.pensoft.net/fig/437418</uri></graphic></fig></tp:treatment-sec><ref-list><ref id="B10"><mixed-citation xmlns:xlink="http://www.w3.org/1999/xlink" xlink:type="simple"><institution xlink:type="simple">IUCN</institution> (<year>2012</year>) IUCN Red List Categories and Criteria: Version 3.1. Second edition. IUCN, Gland, Switzerland and Cambridge, UK, iv + 32 pp.</mixed-citation></ref></ref-list></tp:taxon-treatment>
