# Supplementary material for: Systematics of Pholidobolus lizards (Squamata, Gymnophthalmidae) from southern Ecuador, with descriptions of four new species
Source: Zookeys. 2020 Jul 29;954:109–56. doi: 10.3897/zookeys.954.50667 (PMC7406543; doi:10.3897/zookeys.954.50667)
Supplement: XML Treatment for Pholidobolus fascinatus [file zookeys.954.50667-treatment4.xml]

<!DOCTYPE tp:taxon-treatment
  PUBLIC "-//TaxonX//DTD Taxonomic Treatment Publishing DTD v0 20100105//EN" "tax-treatment-NSO.dtd">
<tp:taxon-treatment xmlns:tp="http://www.plazi.org/taxpub"><tp:treatment-meta><kwd-group><label>Taxon classification</label><kwd><named-content xmlns:xlink="http://www.w3.org/1999/xlink" content-type="kingdom">Animalia</named-content></kwd><kwd><named-content xmlns:xlink="http://www.w3.org/1999/xlink" content-type="order">Squamata </named-content></kwd><kwd><named-content xmlns:xlink="http://www.w3.org/1999/xlink" content-type="family">Gymnophthalmidae</named-content></kwd></kwd-group><mixed-citation publication-type="journal"><person-group><name><surname>Parra</surname><given-names>Vanessa</given-names></name><name><surname>Nunes</surname><given-names>Pedro M. Sales</given-names></name><name><surname>Torres-Carvajal</surname><given-names>Omar</given-names></name></person-group><article-title>Systematics of <italic><tp:taxon-name><tp:taxon-name-part taxon-name-part-type="genus" reg="Pholidobolus">Pholidobolus</tp:taxon-name-part></tp:taxon-name></italic> lizards (<tp:taxon-name><tp:taxon-name-part taxon-name-part-type="order">Squamata</tp:taxon-name-part></tp:taxon-name>, <tp:taxon-name><tp:taxon-name-part taxon-name-part-type="family">Gymnophthalmidae</tp:taxon-name-part></tp:taxon-name>) from southern Ecuador, with descriptions of four new species</article-title><source>Zookeys</source><day>29</day><month>7</month><year>2020</year><volume>954</volume><fpage>109</fpage><lpage>156</lpage><pub-id pub-id-type="doi">10.3897/zookeys.954.50667</pub-id></mixed-citation></tp:treatment-meta><tp:nomenclature><tp:taxon-name><object-id xmlns:xlink="http://www.w3.org/1999/xlink" content-type="arpha" xlink:type="simple">CF0A8696-EA82-5FD6-9E90-121871AD3950</object-id>
            <tp:taxon-name-part taxon-name-part-type="genus" reg="Pholidobolus">Pholidobolus</tp:taxon-name-part>
            <tp:taxon-name-part taxon-name-part-type="species" reg="fascinatus">fascinatus</tp:taxon-name-part>
            <object-id xmlns:xlink="http://www.w3.org/1999/xlink" content-type="zoobank" xlink:type="simple">http://zoobank.org/C5EC3F40-41DF-4A7D-A3AA-C2C8A6EF81C1</object-id>
          </tp:taxon-name><tp:taxon-status xmlns:xlink="http://www.w3.org/1999/xlink" xlink:type="simple">sp. nov.</tp:taxon-status><xref ref-type="fig" rid="F15">Figures 15</xref><xref ref-type="fig" rid="F16">, 16</xref><xref ref-type="fig" rid="F17">, 17 Proposed standard English name: Haunted cuilanes Proposed standard Spanish name: Cuilanes encantados</xref></tp:nomenclature><tp:treatment-sec sec-type="Holotype" id="SECID0EFCGK"><title>Holotype.</title><p><named-content xmlns:xlink="http://www.w3.org/1999/xlink" content-type="dwc:institutional_code" xlink:type="simple">QCAZ</named-content> 15120 (Figs <xref ref-type="fig" rid="F15">15</xref>, <xref ref-type="fig" rid="F16">16</xref>), adult male, Ecuador, Provincia El Oro, Lake Chillacocha, <named-content xmlns:xlink="http://www.w3.org/1999/xlink" content-type="dwc:verbatimCoordinates" xlink:type="simple"><named-content content-type="geo-json" specific-use="{&#34;type&#34;:&#34;Point&#34;,&#34;coordinates&#34;:[-79.618800,-3.498400]}" id="NCID0E2CGK" xlink:type="simple">3.4984S, 79.6188W</named-content></named-content>, WGS84, 3382 m, 20 November 2016, collected by Diego Almeida, Darwin Núñez, Eloy Nusirquia, Santiago Guamán and Guadalupe Calle.</p><fig id="F15" position="float" orientation="portrait"><object-id xmlns:xlink="http://www.w3.org/1999/xlink" content-type="doi" xlink:type="simple">10.3897/zookeys.954.50667.figure15</object-id><object-id xmlns:xlink="http://www.w3.org/1999/xlink" content-type="arpha" xlink:type="simple">AF2D2AEE-A8C0-5E2C-A98C-21CA48AF0937</object-id><label>Figure 15.</label><caption><p>Holotype of <italic><tp:taxon-name><tp:taxon-name-part taxon-name-part-type="genus" reg="Pholidobolus">Pholidobolus</tp:taxon-name-part> <tp:taxon-name-part taxon-name-part-type="species" reg="fascinatus">fascinatus</tp:taxon-name-part></tp:taxon-name></italic> sp. nov. (<named-content xmlns:xlink="http://www.w3.org/1999/xlink" content-type="dwc:institutional_code" xlink:type="simple">QCAZ</named-content> 15120) in life in dorsal (<bold>A</bold>), ventral (<bold>B</bold>), and lateral (<bold>C</bold>) views. Male, <abbrev xmlns:xlink="http://www.w3.org/1999/xlink" xlink:title="snout-vent length" id="ABBRID0E5DGK" xlink:type="simple">SVL</abbrev> = 52.5 mm. Photographs by Diego Quirola.</p></caption><graphic xmlns:xlink="http://www.w3.org/1999/xlink" xlink:href="zookeys-954-109-g015.jpg" position="float" orientation="portrait" xlink:type="simple" id="oo_437433.jpg"><uri content-type="original_file" xlink:type="simple">https://binary.pensoft.net/fig/437433</uri></graphic></fig></tp:treatment-sec><tp:treatment-sec sec-type="Paratypes (26)" id="SECID0EHEGK"><title>Paratypes (26).</title><p>Ecuador: Provincia El Oro: <named-content xmlns:xlink="http://www.w3.org/1999/xlink" content-type="dwc:institutional_code" xlink:type="simple">QCAZ</named-content> 15122 (adult male), <named-content xmlns:xlink="http://www.w3.org/1999/xlink" content-type="dwc:institutional_code" xlink:type="simple">QCAZ</named-content> 15121 (adult female), <named-content xmlns:xlink="http://www.w3.org/1999/xlink" content-type="dwc:institutional_code" xlink:type="simple">QCAZ</named-content> 15169−73, 15177−78, 15180, 15193, 15221, 15243−44, 15396−15405 (juveniles), same data as holotype; <named-content xmlns:xlink="http://www.w3.org/1999/xlink" content-type="dwc:institutional_code" xlink:type="simple">QCAZ</named-content> 15118 (adult female), Lake Chillacocha, <named-content xmlns:xlink="http://www.w3.org/1999/xlink" content-type="dwc:verbatimCoordinates" xlink:type="simple"><named-content content-type="geo-json" specific-use="{&#34;type&#34;:&#34;Point&#34;,&#34;coordinates&#34;:[-79.618700,-3.498600]}" id="NCID0EEFGK" xlink:type="simple">3.4986S, 79.6187W</named-content></named-content>, WGS84, 3348 m, 17 November 2016, same collectors as holotype.</p><fig id="F16" position="float" orientation="portrait"><object-id xmlns:xlink="http://www.w3.org/1999/xlink" content-type="doi" xlink:type="simple">10.3897/zookeys.954.50667.figure16</object-id><object-id xmlns:xlink="http://www.w3.org/1999/xlink" content-type="arpha" xlink:type="simple">48CA0283-179F-5879-9BF5-BE9D9F054D20</object-id><label>Figure 16.</label><caption><p>Head of holotype of <italic><tp:taxon-name><tp:taxon-name-part taxon-name-part-type="genus" reg="Pholidobolus">Pholidobolus</tp:taxon-name-part> <tp:taxon-name-part taxon-name-part-type="species" reg="fascinatus">fascinatus</tp:taxon-name-part></tp:taxon-name></italic> sp. nov. (<named-content xmlns:xlink="http://www.w3.org/1999/xlink" content-type="dwc:institutional_code" xlink:type="simple">QCAZ</named-content> 15120) in lateral (<bold>A</bold>), dorsal (<bold>B</bold>), and ventral (<bold>C</bold>) views. Photographs by Valeria Chasiluisa. Scale bar: 5 mm.</p></caption><graphic xmlns:xlink="http://www.w3.org/1999/xlink" xlink:href="zookeys-954-109-g016.jpg" position="float" orientation="portrait" xlink:type="simple" id="oo_437434.jpg"><uri content-type="original_file" xlink:type="simple">https://binary.pensoft.net/fig/437434</uri></graphic></fig></tp:treatment-sec><tp:treatment-sec sec-type="diagnosis" id="SECID0EMGGK"><title>Diagnosis.</title><p><italic><tp:taxon-name><tp:taxon-name-part taxon-name-part-type="genus" reg="Pholidobolus">Pholidobolus</tp:taxon-name-part> <tp:taxon-name-part taxon-name-part-type="species" reg="fascinatus">fascinatus</tp:taxon-name-part></tp:taxon-name></italic> is unique among its congeners in lacking widened medial scales on collar (posterior row of gulars). In addition, <italic><tp:taxon-name><tp:taxon-name-part taxon-name-part-type="genus" reg="Pholidobolus">P.</tp:taxon-name-part> <tp:taxon-name-part taxon-name-part-type="species" reg="fascinatus">fascinatus</tp:taxon-name-part></tp:taxon-name></italic> differs from <italic><tp:taxon-name><tp:taxon-name-part taxon-name-part-type="genus" reg="Pholidobolus">P.</tp:taxon-name-part> <tp:taxon-name-part taxon-name-part-type="species" reg="affinis">affinis</tp:taxon-name-part></tp:taxon-name></italic>, <italic><tp:taxon-name><tp:taxon-name-part taxon-name-part-type="genus" reg="Pholidobolus">P.</tp:taxon-name-part> <tp:taxon-name-part taxon-name-part-type="species" reg="prefrontalis">prefrontalis</tp:taxon-name-part></tp:taxon-name></italic>, <italic><tp:taxon-name><tp:taxon-name-part taxon-name-part-type="genus" reg="Pholidobolus">P.</tp:taxon-name-part> <tp:taxon-name-part taxon-name-part-type="species" reg="macbrydei">macbrydei</tp:taxon-name-part></tp:taxon-name></italic>, <italic><tp:taxon-name><tp:taxon-name-part taxon-name-part-type="genus" reg="Pholidobolus">P.</tp:taxon-name-part> <tp:taxon-name-part taxon-name-part-type="species" reg="dolichoderes">dolichoderes</tp:taxon-name-part></tp:taxon-name></italic> sp. nov., and <italic><tp:taxon-name><tp:taxon-name-part taxon-name-part-type="genus" reg="Pholidobolus">P.</tp:taxon-name-part> <tp:taxon-name-part taxon-name-part-type="species" reg="montium">montium</tp:taxon-name-part></tp:taxon-name></italic> in having a loreal scale frequently in contact with the supralabials (loreal scale, if present, not in contact with supralabials in the other species). <italic><tp:taxon-name><tp:taxon-name-part taxon-name-part-type="genus" reg="Pholidobolus">Pholidobolus</tp:taxon-name-part> <tp:taxon-name-part taxon-name-part-type="species" reg="ulisesi">ulisesi</tp:taxon-name-part></tp:taxon-name></italic>, <italic><tp:taxon-name><tp:taxon-name-part taxon-name-part-type="genus" reg="Pholidobolus">P.</tp:taxon-name-part> <tp:taxon-name-part taxon-name-part-type="species" reg="dicrus">dicrus</tp:taxon-name-part></tp:taxon-name></italic>, <italic><tp:taxon-name><tp:taxon-name-part taxon-name-part-type="genus" reg="Pholidobolus">P.</tp:taxon-name-part> <tp:taxon-name-part taxon-name-part-type="species" reg="hillisi">hillisi</tp:taxon-name-part></tp:taxon-name></italic>, <italic><tp:taxon-name><tp:taxon-name-part taxon-name-part-type="genus" reg="Pholidobolus">P.</tp:taxon-name-part> <tp:taxon-name-part taxon-name-part-type="species" reg="paramuno">paramuno</tp:taxon-name-part></tp:taxon-name></italic>, and <italic><tp:taxon-name><tp:taxon-name-part taxon-name-part-type="genus" reg="Pholidobolus">P.</tp:taxon-name-part> <tp:taxon-name-part taxon-name-part-type="species" reg="vertebralis">vertebralis</tp:taxon-name-part></tp:taxon-name></italic> differ from <italic><tp:taxon-name><tp:taxon-name-part taxon-name-part-type="genus" reg="Pholidobolus">P.</tp:taxon-name-part> <tp:taxon-name-part taxon-name-part-type="species" reg="fascinatus">fascinatus</tp:taxon-name-part></tp:taxon-name></italic> in having a conspicuous light vertebral stripe. <italic><tp:taxon-name><tp:taxon-name-part taxon-name-part-type="genus" reg="Pholidobolus">Pholidobolus</tp:taxon-name-part> <tp:taxon-name-part taxon-name-part-type="species" reg="samek">samek</tp:taxon-name-part></tp:taxon-name></italic> sp. nov. and <italic><tp:taxon-name><tp:taxon-name-part taxon-name-part-type="genus" reg="Pholidobolus">P.</tp:taxon-name-part> <tp:taxon-name-part taxon-name-part-type="species" reg="condor">condor</tp:taxon-name-part></tp:taxon-name></italic> sp. nov. differ from <italic><tp:taxon-name><tp:taxon-name-part taxon-name-part-type="genus" reg="Pholidobolus">P.</tp:taxon-name-part> <tp:taxon-name-part taxon-name-part-type="species" reg="fascinatus">fascinatus</tp:taxon-name-part></tp:taxon-name></italic> in having bright green dorsolateral stripes on the head. In addition, <italic><tp:taxon-name><tp:taxon-name-part taxon-name-part-type="genus" reg="Pholidobolus">P.</tp:taxon-name-part> <tp:taxon-name-part taxon-name-part-type="species" reg="fascinatus">fascinatus</tp:taxon-name-part></tp:taxon-name></italic> has more dorsals (32–37) and ventrals (21–25) than <italic><tp:taxon-name><tp:taxon-name-part taxon-name-part-type="genus" reg="Pholidobolus">P.</tp:taxon-name-part> <tp:taxon-name-part taxon-name-part-type="species" reg="samek">samek</tp:taxon-name-part></tp:taxon-name></italic> sp. nov. (27–29 and 19–21, respectively) and <italic><tp:taxon-name><tp:taxon-name-part taxon-name-part-type="genus" reg="Pholidobolus">P.</tp:taxon-name-part> <tp:taxon-name-part taxon-name-part-type="species" reg="condor">condor</tp:taxon-name-part></tp:taxon-name></italic> sp. nov. (26–30 and 18–20); and it has fewer temporals (3–5) and gulars (14–17) than <italic><tp:taxon-name><tp:taxon-name-part taxon-name-part-type="genus" reg="Pholidobolus">P.</tp:taxon-name-part> <tp:taxon-name-part taxon-name-part-type="species" reg="dolichoderes">dolichoderes</tp:taxon-name-part></tp:taxon-name></italic> sp. nov. (7–9 and 22–23, respectively).</p></tp:treatment-sec><tp:treatment-sec sec-type="description" id="SECID0EONGK"><title>Characterization.</title><p>(1) Two (rarely three) supraoculars, anteriormost larger than posterior one; (2) prefrontals present or absent; (3) femoral pores absent in both sexes; (4) four to six opaque lower eyelid scales; (5) scales on dorsal surface of neck smooth, becoming striated from forelimbs to tail; (6) one row of lateral granules at midbody; (7) 32–37 dorsal scales between occipital and posterior margin of hindlimb; (8) lateral body fold present; (9) dorsum brown with a diffused chocolate brown middorsal stripe that fades away towards tail; (11) labial stripe white or cream; (12) flanks of body brown; (13) conical hemipenial body, with sulcus spermaticus originating between distinctly thick lips; (14) 22 flounces extending along hemipenial body.</p></tp:treatment-sec><tp:treatment-sec sec-type="description" id="SECID0ETNGK"><title>Description of holotype.</title><p>Adult male (<named-content xmlns:xlink="http://www.w3.org/1999/xlink" content-type="dwc:institutional_code" xlink:type="simple">QCAZ</named-content> 15120) (Figs <xref ref-type="fig" rid="F15">15</xref>, <xref ref-type="fig" rid="F16">16</xref>); <abbrev xmlns:xlink="http://www.w3.org/1999/xlink" xlink:title="snout-vent length" id="ABBRID0EGOGK" xlink:type="simple">SVL</abbrev> 52.5 mm; <abbrev xmlns:xlink="http://www.w3.org/1999/xlink" xlink:title="Tail length" id="ABBRID0EKOGK" xlink:type="simple">TL</abbrev> 37.6 mm; dorsal and lateral head scales juxtaposed, finely wrinkled; rostral hexagonal, 2.27 times as wide as high; frontonasal hexagonal, wider than long, in contact with nasal laterally, slightly larger than frontal; prefrontal scales irregularly pentagonal; frontal heptagonal, longer than wide, slightly wider anteriorly, in contact with prefrontals and frontonasal anteriorly, two supraoculars laterally, and frontoparietals posteriorly; frontoparietals pentagonal, longer than wide, slightly wider posteriorly, each in contact laterally with supraocular II; interparietal heptagonal, lateral borders nearly parallel to each other; parietals hexagonal, each in contact laterally with supraocular II and dorsalmost postocular; postparietals four, with medial scales less than half the size of lateral ones; eight supralabials, fourth one the longest and below center of eye; eight infralabials, third and fourth one below center of eye; temporals enlarged, irregularly hexagonal, juxtaposed, smooth; two large, smooth supratemporal scales; nasal divided, irregularly pentagonal, longer than high, in contact with rostral anteriorly, first and second supralabials ventrally, frontonasal dorsally, loreal posterodorsally and frenocular posteroventrally; nostril in center of nasal, directed lateroposteriorly; loreal rectangular, wider ventrally; frenocular longer than high, higher anteriorly, in contact with nasal, separating loreal from supralabials; two supraoculars, homogeneous in size; four superciliaries, anteriormost enlarged and in contact with loreal; palpebral disc divided into five pigmented scales; suboculars elongated, four on right side and three on left side; two postoculars, dorsalmost wider than the other; ear opening vertically oval, without denticulate margins; tympanum recessed into a shallow auditory meatus; mental semicircular, longer than wide; postmental pentagonal, slightly longer than wide, followed posteriorly by three pairs of genials, the anterior two in contact medially and the posterior one separated by postgenials; all genials in contact with infralabials; gulars imbricate, smooth, widened in two longitudinal rows; posterior row of gulars (collar) with 11 scales that are similar in size.</p><p>Nuchal scales similar in size to dorsals, except for the anteriormost that are widened; scales on sides of neck small and slightly granular; dorsal scales hexagonal, elongate, imbricate, arranged in transverse rows; scales on dorsal surface of neck smooth, becoming progressively striated from forelimbs to tail; dorsal scales between occipital and posterior margin of hindlimbs 33; dorsal scale rows in a transverse line at midbody 25; dorsals separated from ventrals by one row of small scales at level of 13<sup>th</sup> row of ventrals; lateral body fold between fore and hindlimbs present; ventrals smooth, wider than long, arranged in 25 transverse rows between collar fold and preanals; six ventral scales in a transverse row at midbody; subcaudals smooth; axillary region with granular scales; scales on dorsal surface of forelimb striated, imbricate; scales on ventral surface of forelimb granular; two thick, smooth thenar scales; supradigitals (left/right) 3/3 on finger I, 7/6 on II, 8/8 on III, 10/10 on IV, 5/5 on V; supradigitals 3/3 on toe I, 6/6 on II, 8/9 on III, 11/11 on IV, 8/8 on V; subdigital lamellae of finger I single, on finger II all paired, except by the three distalmost, on finger III (proximal half) paired, on finger IV slightly paired at the middle, on finger V all single in right finger and three paired in left finger; subdigital lamellae 5/5 on finger I, 9/9 on II, 13/13 on III, 14/15 on IV, 9/9 on V; subdigital lamellae on toes I and II paired proximally and single distally, on toes III, IV and V paired, except for the three to five distalmost subdigitals; subdigital lamellae 5/5 on toe I, 10/10 on II, 14/13 on III, 18/18 on IV, 11/12 on V; groin region with small, imbricate scales; scales on dorsal surface of hindlimbs smooth and imbricate; scales on ventral surface of hindlimbs smooth; scales on posterior surface of hindlimbs granular; femoral pores absent; preanal pores absent; cloacal plate paired, bordered anteriorly by two enlarged scales.</p><p>Additional measurements (mm) and proportions of the holotype: <abbrev xmlns:xlink="http://www.w3.org/1999/xlink" xlink:title="head length" id="ABBRID0EUOGK" xlink:type="simple">HL</abbrev> 12.3; <abbrev xmlns:xlink="http://www.w3.org/1999/xlink" xlink:title="head width" id="ABBRID0EYOGK" xlink:type="simple">HW</abbrev> 9.2; <abbrev xmlns:xlink="http://www.w3.org/1999/xlink" xlink:title="shank length" id="ABBRID0E3OGK" xlink:type="simple">ShL</abbrev> 6.7; <abbrev xmlns:xlink="http://www.w3.org/1999/xlink" xlink:title="axilla-groin distance" id="ABBRID0EAPGK" xlink:type="simple">AGD</abbrev> 26.5; <abbrev xmlns:xlink="http://www.w3.org/1999/xlink" xlink:title="Tail length" id="ABBRID0EEPGK" xlink:type="simple">TL</abbrev>/<abbrev xmlns:xlink="http://www.w3.org/1999/xlink" xlink:title="snout-vent length" id="ABBRID0EIPGK" xlink:type="simple">SVL</abbrev> 0.7; <abbrev xmlns:xlink="http://www.w3.org/1999/xlink" xlink:title="head length" id="ABBRID0EMPGK" xlink:type="simple">HL</abbrev>/<abbrev xmlns:xlink="http://www.w3.org/1999/xlink" xlink:title="snout-vent length" id="ABBRID0EQPGK" xlink:type="simple">SVL</abbrev> 0.2; <abbrev xmlns:xlink="http://www.w3.org/1999/xlink" xlink:title="head width" id="ABBRID0EUPGK" xlink:type="simple">HW</abbrev>/<abbrev xmlns:xlink="http://www.w3.org/1999/xlink" xlink:title="snout-vent length" id="ABBRID0EYPGK" xlink:type="simple">SVL</abbrev> 0.2; <abbrev xmlns:xlink="http://www.w3.org/1999/xlink" xlink:title="shank length" id="ABBRID0E3PGK" xlink:type="simple">ShL</abbrev>/<abbrev xmlns:xlink="http://www.w3.org/1999/xlink" xlink:title="snout-vent length" id="ABBRID0EAQGK" xlink:type="simple">SVL</abbrev> 0.1; <abbrev xmlns:xlink="http://www.w3.org/1999/xlink" xlink:title="axilla-groin distance" id="ABBRID0EEQGK" xlink:type="simple">AGD</abbrev>/<abbrev xmlns:xlink="http://www.w3.org/1999/xlink" xlink:title="snout-vent length" id="ABBRID0EIQGK" xlink:type="simple">SVL</abbrev> 0.5.</p></tp:treatment-sec><tp:treatment-sec sec-type="Color in life of the holotype" id="SECID0EMQGK"><title>Color in life of the holotype.</title><p>Dorsal background from head to base of tail brown, with a diffuse chocolate-brown middorsal stripe that fades away towards tail; light brown dorsolateral stripes on head extending posteriorly and fading away at midbody; white longitudinal stripe extending from third supralabial to shoulder; sides of neck, flanks, and limbs brown; reddish brown narrow stripe extending from tympanum to arm insertion; ventrolateral region of body grayish brown; throat and chest gray; belly background gray with conspicuous orange marks; tail orange anteriorly and laterally (Figs <xref ref-type="fig" rid="F15">15</xref>, <xref ref-type="fig" rid="F17">17A</xref>).</p><fig id="F17" position="float" orientation="portrait"><object-id xmlns:xlink="http://www.w3.org/1999/xlink" content-type="doi" xlink:type="simple">10.3897/zookeys.954.50667.figure17</object-id><object-id xmlns:xlink="http://www.w3.org/1999/xlink" content-type="arpha" xlink:type="simple">1A80A46B-9BC0-5039-854E-C68A68FC9E79</object-id><label>Figure 17.</label><caption><p>Color variation in live specimens of <italic><tp:taxon-name><tp:taxon-name-part taxon-name-part-type="genus" reg="Pholidobolus">Pholidobolus</tp:taxon-name-part> <tp:taxon-name-part taxon-name-part-type="species" reg="fascinatus">fascinatus</tp:taxon-name-part></tp:taxon-name></italic> sp. nov. <bold>A</bold> male holotype (<named-content xmlns:xlink="http://www.w3.org/1999/xlink" content-type="dwc:institutional_code" xlink:type="simple">QCAZ</named-content> 15120, <abbrev xmlns:xlink="http://www.w3.org/1999/xlink" xlink:title="snout-vent length" id="ABBRID0EURGK" xlink:type="simple">SVL</abbrev> = 52.5 mm) <bold>B</bold> male paratype (<named-content xmlns:xlink="http://www.w3.org/1999/xlink" content-type="dwc:institutional_code" xlink:type="simple">QCAZ</named-content> 15122, <abbrev xmlns:xlink="http://www.w3.org/1999/xlink" xlink:title="snout-vent length" id="ABBRID0E6RGK" xlink:type="simple">SVL</abbrev> = 42.6 mm) <bold>C</bold> female paratype (<named-content xmlns:xlink="http://www.w3.org/1999/xlink" content-type="dwc:institutional_code" xlink:type="simple">QCAZ</named-content> 15118, <abbrev xmlns:xlink="http://www.w3.org/1999/xlink" xlink:title="snout-vent length" id="ABBRID0EKSGK" xlink:type="simple">SVL</abbrev> = 46.7 mm).</p></caption><graphic xmlns:xlink="http://www.w3.org/1999/xlink" xlink:href="zookeys-954-109-g017.jpg" position="float" orientation="portrait" xlink:type="simple" id="oo_437435.jpg"><uri content-type="original_file" xlink:type="simple">https://binary.pensoft.net/fig/437435</uri></graphic></fig></tp:treatment-sec><tp:treatment-sec sec-type="Color in preservative of the holotype" id="SECID0ETSGK"><title>Color in preservative of the holotype.</title><p>Dorsal background uniformly brown with a cream brown vertebral stripe extending from head onto tail; vertebral stripe slender anteriorly, becoming slightly wider posteriorly; head light brown with black dots dorsally (rostral, frontonasal, frontal, frontoparietals and supraoculars) and brown laterally; cream longitudinal stripe extending from third supralabial to shoulder; ventrolateral aspect of neck brown; forelimbs with scattered black dots; flanks brown; tail brown dorsally; ventral surface of head light gray, chest and venter dark gray, ventral surface of tail slightly brown, with scattered dark brown marks.</p></tp:treatment-sec><tp:treatment-sec sec-type="variation" id="SECID0EYSGK"><title>Variations.</title><p>Measurements and scale counts of <italic><tp:taxon-name><tp:taxon-name-part taxon-name-part-type="genus" reg="Pholidobolus">Pholidobolus</tp:taxon-name-part> <tp:taxon-name-part taxon-name-part-type="species" reg="fascinatus">fascinatus</tp:taxon-name-part></tp:taxon-name></italic> are presented in Table <xref ref-type="table" rid="T6">6</xref>. Supralabials 9/9 (left/right) in specimens <named-content xmlns:xlink="http://www.w3.org/1999/xlink" content-type="dwc:institutional_code" xlink:type="simple">QCAZ</named-content> 15118 and 15122, and supraoculars 3/3 in <named-content xmlns:xlink="http://www.w3.org/1999/xlink" content-type="dwc:institutional_code" xlink:type="simple">QCAZ</named-content> 15118; loreal scale absent in <named-content xmlns:xlink="http://www.w3.org/1999/xlink" content-type="dwc:institutional_code" xlink:type="simple">QCAZ</named-content> 15118; prefrontals absent in <named-content xmlns:xlink="http://www.w3.org/1999/xlink" content-type="dwc:institutional_code" xlink:type="simple">QCAZ</named-content> 15122 and 15173; little intrusive scales between postparietal and frontoparietals in <named-content xmlns:xlink="http://www.w3.org/1999/xlink" content-type="dwc:institutional_code" xlink:type="simple">QCAZ</named-content> 15118, 15121 and 15122; frontonasal quadrangular in <named-content xmlns:xlink="http://www.w3.org/1999/xlink" content-type="dwc:institutional_code" xlink:type="simple">QCAZ</named-content> 15122; frontal nonagonal and pentagonal in <named-content xmlns:xlink="http://www.w3.org/1999/xlink" content-type="dwc:institutional_code" xlink:type="simple">QCAZ</named-content> 15118 and 15173, respectively; interparietal hexagonal in <named-content xmlns:xlink="http://www.w3.org/1999/xlink" content-type="dwc:institutional_code" xlink:type="simple">QCAZ</named-content> 15122; parietal pentagonal in <named-content xmlns:xlink="http://www.w3.org/1999/xlink" content-type="dwc:institutional_code" xlink:type="simple">QCAZ</named-content> 15170. Four posterior cloacal scales in <named-content xmlns:xlink="http://www.w3.org/1999/xlink" content-type="dwc:institutional_code" xlink:type="simple">QCAZ</named-content> 15118. Males are slightly smaller (<abbrev xmlns:xlink="http://www.w3.org/1999/xlink" xlink:title="snout-vent length" id="ABBRID0E6UGK" xlink:type="simple">SVL</abbrev> 47.6 mm, <italic>N</italic> = 2) than female (maximum <abbrev xmlns:xlink="http://www.w3.org/1999/xlink" xlink:title="snout-vent length" id="ABBRID0EFVGK" xlink:type="simple">SVL</abbrev> 48.2 mm, <italic>N</italic> = 2). Adult male <named-content xmlns:xlink="http://www.w3.org/1999/xlink" content-type="dwc:institutional_code" xlink:type="simple">QCAZ</named-content> 15122 differs from holotype in having sides of tail and chest dark brown without gray spots. Adult female <named-content xmlns:xlink="http://www.w3.org/1999/xlink" content-type="dwc:institutional_code" xlink:type="simple">QCAZ</named-content> 15118 differs from holotype in having a light gray chest, a dark gray ventral surface of tail, dark brown sides of tail, and in lacking orange or red brown color on sides of neck (Fig. <xref ref-type="fig" rid="F17">17</xref>).</p></tp:treatment-sec><tp:treatment-sec sec-type="distribution" id="SECID0EZVGK"><title>Distribution and natural history.</title><p><italic><tp:taxon-name><tp:taxon-name-part taxon-name-part-type="genus" reg="Pholidobolus">Pholidobolus</tp:taxon-name-part> <tp:taxon-name-part taxon-name-part-type="species" reg="fascinatus">fascinatus</tp:taxon-name-part></tp:taxon-name></italic> inhabits wet paramo in the western slopes of the Andes of southern Ecuador (Fig. <xref ref-type="fig" rid="F7">7</xref>). The new species is known only from El Oro province, at 3348−3382 m. All specimens were found active at 14h00–17h00 mostly under stones.</p><p>We found 41 eggs (17 as fragmented eggshells) in a communal nest next to male <named-content xmlns:xlink="http://www.w3.org/1999/xlink" content-type="dwc:institutional_code" xlink:type="simple">QCAZ</named-content> 15120. We incubated the 24 unhatched eggs in soil and perlite in captivity. They were 11.9–13.2 mm long, 5.5–9.2 mm wide, and weighted 0.5 g on average. Hatchlings (<italic>N</italic> = 20) weighted 0.4 g and were 26.2 mm in <abbrev xmlns:xlink="http://www.w3.org/1999/xlink" xlink:title="snout-vent length" id="ABBRID0EXWGK" xlink:type="simple">SVL</abbrev> on average.</p></tp:treatment-sec><tp:treatment-sec sec-type="conservation status" id="SECID0E2WGK"><title>Conservation status.</title><p><italic><tp:taxon-name><tp:taxon-name-part taxon-name-part-type="genus" reg="Pholidobolus">Pholidobolus</tp:taxon-name-part> <tp:taxon-name-part taxon-name-part-type="species" reg="fascinatus">fascinatus</tp:taxon-name-part></tp:taxon-name></italic> is only known from localities around Lake Chillacocha. The population size for this species is unknown, but our sampling suggests average abundances. Because of the small known distribution and lack of additional data, we suggest assigning <italic><tp:taxon-name><tp:taxon-name-part taxon-name-part-type="genus" reg="Pholidobolus">P.</tp:taxon-name-part> <tp:taxon-name-part taxon-name-part-type="species" reg="fascinatus">fascinatus</tp:taxon-name-part></tp:taxon-name></italic> to the Data Deficient category, according to <xref ref-type="bibr" rid="B10">IUCN (2012)</xref> guidelines.</p></tp:treatment-sec><tp:treatment-sec sec-type="etymology" id="SECID0E2XGK"><title>Etymology.</title><p>The species epithet <italic><tp:taxon-name><tp:taxon-name-part taxon-name-part-type="genus" reg="Pholidobolus"/><tp:taxon-name-part taxon-name-part-type="species" reg="fascinatus">fascinatus</tp:taxon-name-part></tp:taxon-name></italic> is a Latin word meaning enchanted, in allusion to Lake Chillacocha, also known as the Enchanted Lake. According to local belief, this lake is enchanted and has healing powers.</p></tp:treatment-sec><tp:treatment-sec><!--Section generated to contain objects referenced in tp:taxon-treatment.--><table-wrap id="T6" position="float" orientation="portrait"><label>Table 6.</label><caption><p>Summary of morphological characters and measurements (mm) of <italic><tp:taxon-name><tp:taxon-name-part taxon-name-part-type="genus" reg="Pholidobolus">Pholidobolus</tp:taxon-name-part> <tp:taxon-name-part taxon-name-part-type="species" reg="samek">samek</tp:taxon-name-part></tp:taxon-name></italic> sp. nov., <italic><tp:taxon-name><tp:taxon-name-part taxon-name-part-type="genus" reg="Pholidobolus">P.</tp:taxon-name-part> <tp:taxon-name-part taxon-name-part-type="species" reg="condor">condor</tp:taxon-name-part></tp:taxon-name></italic> sp. nov., <italic><tp:taxon-name><tp:taxon-name-part taxon-name-part-type="genus" reg="Pholidobolus">P.</tp:taxon-name-part> <tp:taxon-name-part taxon-name-part-type="species" reg="dolichoderes">dolichoderes</tp:taxon-name-part></tp:taxon-name></italic> sp. nov., and <italic><tp:taxon-name><tp:taxon-name-part taxon-name-part-type="genus" reg="Pholidobolus">P.</tp:taxon-name-part> <tp:taxon-name-part taxon-name-part-type="species" reg="fascinatus">fascinatus</tp:taxon-name-part></tp:taxon-name></italic> sp. nov. Range (first line) and mean ± standard deviation (second line) are presented.</p></caption><table id="TID0EC3EK" rules="all"><tbody><tr><th rowspan="1" colspan="1">Character</th><th rowspan="1" colspan="1"><italic><tp:taxon-name><tp:taxon-name-part taxon-name-part-type="genus" reg="Pholidobolus">P.</tp:taxon-name-part> <tp:taxon-name-part taxon-name-part-type="species" reg="samek">samek</tp:taxon-name-part></tp:taxon-name></italic> sp. nov. N = 7 (adults = 3)</th><th rowspan="1" colspan="1"><italic><tp:taxon-name><tp:taxon-name-part taxon-name-part-type="genus" reg="Pholidobolus">P.</tp:taxon-name-part> <tp:taxon-name-part taxon-name-part-type="species" reg="condor">condor</tp:taxon-name-part></tp:taxon-name></italic> sp. nov. N = 4 (adults = 1)</th><th rowspan="1" colspan="1"><italic><tp:taxon-name><tp:taxon-name-part taxon-name-part-type="genus" reg="Pholidobolus">P.</tp:taxon-name-part> <tp:taxon-name-part taxon-name-part-type="species" reg="dolichoderes">dolichoderes</tp:taxon-name-part></tp:taxon-name></italic> sp. nov. N = 5 (adults = 3)</th><th rowspan="1" colspan="1"><italic><tp:taxon-name><tp:taxon-name-part taxon-name-part-type="genus" reg="Pholidobolus">P.</tp:taxon-name-part> <tp:taxon-name-part taxon-name-part-type="species" reg="fascinatus">fascinatus</tp:taxon-name-part></tp:taxon-name></italic> sp. nov. N = 27 (adults = 4)</th></tr><tr><td rowspan="1" colspan="1">Scales along margin of upper jaw</td><td rowspan="1" colspan="1">7–10 (9.14 ± 1.07)</td><td rowspan="1" colspan="1">8–9 (8.75 ± 0.5)</td><td rowspan="1" colspan="1">9–11 (10.2 ± 0.84)</td><td rowspan="1" colspan="1">7–10 (8.36 ± 0.91)</td></tr><tr><td rowspan="1" colspan="1">Scales along margin of lower jaw</td><td rowspan="1" colspan="1">8–9 (8.25 ± 0.5)</td><td rowspan="1" colspan="1">5–10 (7.14 ± 2.67)</td><td rowspan="1" colspan="1">10–11 (10.2 ± 0.45)</td><td rowspan="1" colspan="1">4–10 (7.4 ± 1.58)</td></tr><tr><td rowspan="1" colspan="1">Gulars</td><td rowspan="1" colspan="1">15–18 (16.71 ± 1.11)</td><td rowspan="1" colspan="1">14–16 (15 ± 0.82)</td><td rowspan="1" colspan="1">22–23 (22.8 ± 0.48)</td><td rowspan="1" colspan="1">14–17 (15.72 ± 0.89)</td></tr><tr><td rowspan="1" colspan="1">Ventrals in transverse row at midbody</td><td rowspan="1" colspan="1">19–21 (20 ± 0.82)</td><td rowspan="1" colspan="1">18–20 (19 ± 1.15)</td><td rowspan="1" colspan="1">25–27 (25.8 ± 0.84)</td><td rowspan="1" colspan="1">21–25 (22.96 ± 1.21)</td></tr><tr><td rowspan="1" colspan="1">Dorsals from occiput to base of tail</td><td rowspan="1" colspan="1">27–29 (27.71 ± 0.76)</td><td rowspan="1" colspan="1">26–30 (27.75 ± 1.71)</td><td rowspan="1" colspan="1">35–40 (36.8 ± 2.05)</td><td rowspan="1" colspan="1">32–37 (34.64 ± 1.19)</td></tr><tr><td rowspan="1" colspan="1">Temporals</td><td rowspan="1" colspan="1">4–5 (4.14 ± 0.38)</td><td rowspan="1" colspan="1">4–5 (4.25 ± 0.5)</td><td rowspan="1" colspan="1">7–9 (8 ± 0.70)</td><td rowspan="1" colspan="1">3–5 (3.44 ± 0.65)</td></tr><tr><td rowspan="1" colspan="1">Scales around midbody</td><td rowspan="1" colspan="1">25–32 (27.71 ± 2.75)</td><td rowspan="1" colspan="1">27–30 (28 ± 1.41)</td><td rowspan="1" colspan="1">31–33 (32.2 ± 0.84)</td><td rowspan="1" colspan="1">28–34 (30.96 ± 1.79)</td></tr><tr><td rowspan="1" colspan="1">Scales around tail</td><td rowspan="1" colspan="1">14–16 (15 ± 0.81)</td><td rowspan="1" colspan="1">14–20 (17.86 ± 2.73)</td><td rowspan="1" colspan="1">18–19 (18.6 ± 0.55)</td><td rowspan="1" colspan="1">18–22 (20.32 ± 1.18)</td></tr><tr><td rowspan="1" colspan="1">Lower eyelid scales</td><td rowspan="1" colspan="1">4–5 (4.14 ± 0.38)</td><td rowspan="1" colspan="1">5</td><td rowspan="1" colspan="1">4–6 (4.8 ± 0.84)</td><td rowspan="1" colspan="1">4–6 (5.04 ± 0.61)</td></tr><tr><td rowspan="1" colspan="1">Gular (collar) scales</td><td rowspan="1" colspan="1">6–8 (7.14 ± 0.9)</td><td rowspan="1" colspan="1">6–9 (7.75 ± 1.26)</td><td rowspan="1" colspan="1">6–8 (6.4 ± 0.89)</td><td rowspan="1" colspan="1">9–12 (10.28 ± 0.73)</td></tr><tr><td rowspan="1" colspan="1">Head length in adults</td><td rowspan="1" colspan="1">9.9–11.4 (10.76 ± 0.77)</td><td rowspan="1" colspan="1">11</td><td rowspan="1" colspan="1">9.7–10.6 (10.05 ± 0.46)</td><td rowspan="1" colspan="1">8.9–12.3 (10.22 ± 1.80)</td></tr><tr><td rowspan="1" colspan="1">Head width in adults</td><td rowspan="1" colspan="1">6.5–7.4 (6.93 ± 0.48)</td><td rowspan="1" colspan="1">6.6</td><td rowspan="1" colspan="1">6.2–6.3 (6.26 ± 0.05)</td><td rowspan="1" colspan="1">6.6–9.2 (7.58 ± 1.45)</td></tr><tr><td rowspan="1" colspan="1"><abbrev xmlns:xlink="http://www.w3.org/1999/xlink" xlink:title="snout-vent length" id="ABBRID0EYEFK" xlink:type="simple">SVL</abbrev> in adults</td><td rowspan="1" colspan="1">41.6–49.3 (45.89 ± 3.89)</td><td rowspan="1" colspan="1">42.7</td><td rowspan="1" colspan="1">41.1–50.6 (45.75 ± 4.74)</td><td rowspan="1" colspan="1">42.6–52.5 (47.3 ± 4.98)</td></tr></tbody></table></table-wrap><fig id="F7" position="float" orientation="portrait"><object-id xmlns:xlink="http://www.w3.org/1999/xlink" content-type="doi" xlink:type="simple">10.3897/zookeys.954.50667.figure7</object-id><object-id xmlns:xlink="http://www.w3.org/1999/xlink" content-type="arpha" xlink:type="simple">B7585997-AF88-5F8F-8B66-1B74D8D5FE57</object-id><label>Figure 7.</label><caption><p>Distribution of samples of the “<italic><tp:taxon-name><tp:taxon-name-part taxon-name-part-type="genus" reg="Pholidobolus">Pholidobolus</tp:taxon-name-part> <tp:taxon-name-part taxon-name-part-type="species" reg="macbrydei">macbrydei</tp:taxon-name-part></tp:taxon-name></italic>” species complex included in phylogenetic analyses. Circles correspond to four new species described in this paper: <italic><tp:taxon-name><tp:taxon-name-part taxon-name-part-type="genus" reg="Pholidobolus">P.</tp:taxon-name-part> <tp:taxon-name-part taxon-name-part-type="species" reg="samek">samek</tp:taxon-name-part></tp:taxon-name></italic> sp. nov. (red), <italic><tp:taxon-name><tp:taxon-name-part taxon-name-part-type="genus" reg="Pholidobolus">P.</tp:taxon-name-part> <tp:taxon-name-part taxon-name-part-type="species" reg="condor">condor</tp:taxon-name-part></tp:taxon-name></italic> sp. nov. (blue), <italic><tp:taxon-name><tp:taxon-name-part taxon-name-part-type="genus" reg="Pholidobolus">P.</tp:taxon-name-part> <tp:taxon-name-part taxon-name-part-type="species" reg="dolichoderes">dolichoderes</tp:taxon-name-part></tp:taxon-name></italic> sp. nov. (brown), and <italic><tp:taxon-name><tp:taxon-name-part taxon-name-part-type="genus" reg="Pholidobolus">P.</tp:taxon-name-part> <tp:taxon-name-part taxon-name-part-type="species" reg="fascinatus">fascinatus</tp:taxon-name-part></tp:taxon-name></italic> sp. nov. (green). Triangles are “<italic><tp:taxon-name><tp:taxon-name-part taxon-name-part-type="genus" reg="Pholidobolus">Pholidobolus</tp:taxon-name-part> <tp:taxon-name-part taxon-name-part-type="species" reg="macbrydei">macbrydei</tp:taxon-name-part></tp:taxon-name></italic>” clades as illustrated in the phylogenetic tree (Fig. <xref ref-type="fig" rid="F1">1</xref>): <bold>A</bold> (green) <bold>B</bold> (white) <bold>C</bold>
               (red) <bold>D</bold> (blue) <bold>E</bold> (black) <bold>F</bold> (turquoise). Orange diamond corresponds to type locality of <italic><tp:taxon-name><tp:taxon-name-part taxon-name-part-type="genus" reg="Pholidobolus">P.</tp:taxon-name-part> <tp:taxon-name-part taxon-name-part-type="species" reg="macbrydei">macbrydei</tp:taxon-name-part></tp:taxon-name></italic>. This map was created in QGIS v3.10.</p></caption><graphic xmlns:xlink="http://www.w3.org/1999/xlink" xlink:href="zookeys-954-109-g007.jpg" position="float" orientation="portrait" xlink:type="simple" id="oo_437424.jpg"><uri content-type="original_file" xlink:type="simple">https://binary.pensoft.net/fig/437424</uri></graphic></fig><fig id="F1" position="float" orientation="portrait"><object-id xmlns:xlink="http://www.w3.org/1999/xlink" content-type="doi" xlink:type="simple">10.3897/zookeys.954.50667.figure1</object-id><object-id xmlns:xlink="http://www.w3.org/1999/xlink" content-type="arpha" xlink:type="simple">5A783C44-65F4-500C-8C9E-7819B660DE15</object-id><label>Figure 1.</label><caption><p>Phylogeny of <italic><tp:taxon-name><tp:taxon-name-part taxon-name-part-type="genus" reg="Pholidobolus">Pholidobolus.</tp:taxon-name-part></tp:taxon-name></italic> Maximum clade credibility tree derived from a partitioned analysis of 1904 bp of mitochondrial and nuclear DNA. Bayesian posterior probabilities are shown above branches and bootstrap values (RAxML analysis) below branches; values ≤ 0.5 and 50, respectively, are not shown. For clarity, outgroup taxa and values on short branches are not shown. Species outside the “<italic><tp:taxon-name><tp:taxon-name-part taxon-name-part-type="genus" reg="Pholidobolus">P.</tp:taxon-name-part> <tp:taxon-name-part taxon-name-part-type="species" reg="macbrydei">macbrydei</tp:taxon-name-part></tp:taxon-name></italic>” complex are in grey; new species described in this paper are in color matching the distribution records of the map in Figure <xref ref-type="fig" rid="F7">7</xref>. The species name followed by voucher number and province (“<italic><tp:taxon-name><tp:taxon-name-part taxon-name-part-type="genus" reg="Pholidobolus">P.</tp:taxon-name-part> <tp:taxon-name-part taxon-name-part-type="species" reg="macbrydei">macbrydei</tp:taxon-name-part></tp:taxon-name></italic>” complex only) are provided for each terminal. Photographs from top to bottom: <italic><tp:taxon-name><tp:taxon-name-part taxon-name-part-type="genus" reg="Pholidobolus">P.</tp:taxon-name-part> <tp:taxon-name-part taxon-name-part-type="species" reg="dolichoderes">dolichoderes</tp:taxon-name-part></tp:taxon-name></italic> sp. nov. holotype, <italic><tp:taxon-name><tp:taxon-name-part taxon-name-part-type="genus" reg="Pholidobolus">P.</tp:taxon-name-part> <tp:taxon-name-part taxon-name-part-type="species" reg="fascinatus">fascinatus</tp:taxon-name-part></tp:taxon-name></italic> sp. nov. holotype, “<italic><tp:taxon-name><tp:taxon-name-part taxon-name-part-type="genus" reg="Pholidobolus">P.</tp:taxon-name-part> <tp:taxon-name-part taxon-name-part-type="species" reg="macbrydei">macbrydei</tp:taxon-name-part></tp:taxon-name></italic>” (Clade B) <named-content xmlns:xlink="http://www.w3.org/1999/xlink" content-type="dwc:institutional_code" xlink:type="simple">QCAZ</named-content> 15824, <italic><tp:taxon-name><tp:taxon-name-part taxon-name-part-type="genus" reg="Pholidobolus">P.</tp:taxon-name-part> <tp:taxon-name-part taxon-name-part-type="species" reg="samek">samek</tp:taxon-name-part></tp:taxon-name></italic> sp. nov. holotype, <italic><tp:taxon-name><tp:taxon-name-part taxon-name-part-type="genus" reg="Pholidobolus">P.</tp:taxon-name-part> <tp:taxon-name-part taxon-name-part-type="species" reg="condor">condor</tp:taxon-name-part></tp:taxon-name></italic> sp. nov. holotype.</p></caption><graphic xmlns:xlink="http://www.w3.org/1999/xlink" xlink:href="zookeys-954-109-g001.jpg" position="float" orientation="portrait" xlink:type="simple" id="oo_437418.jpg"><uri content-type="original_file" xlink:type="simple">https://binary.pensoft.net/fig/437418</uri></graphic></fig></tp:treatment-sec><ref-list><ref id="B10"><mixed-citation xmlns:xlink="http://www.w3.org/1999/xlink" xlink:type="simple"><institution xlink:type="simple">IUCN</institution> (<year>2012</year>) IUCN Red List Categories and Criteria: Version 3.1. Second edition. IUCN, Gland, Switzerland and Cambridge, UK, iv + 32 pp.</mixed-citation></ref></ref-list></tp:taxon-treatment>
